# Supplementary material for: Transcriptomic analysis of subarachnoid cysts of Taenia solium reveals mechanisms for uncontrolled proliferation and adaptations to the microenvironment
Source: Sci Rep. 2024 May 23;14:11833. doi: 10.1038/s41598-024-61973-9 (PMC11116493; doi:10.1038/s41598-024-61973-9)
Supplement: Supplementary file 1 — Supplementary Information 1. [file 41598_2024_61973_MOESM1_ESM.xlsx]

## Sheet: BW_V_vs_R_up
Supplementary data 1: Upregulated genes in the bladder wall of subarachnoid cyst vs bladder wall of vesicular cyst
Gene ID	Base Mean	Log2FC	Profile	Std Error	Wald-Stats	p-value	p-adj
gene:TsM_000645200	993.57	1.33397	Upregulated	0.25383	5.25539	1.47715e-07	0.000371216
gene:TsM_000483200	2395.8	1.39025	Upregulated	0.29108	4.77617	1.78669e-06	0.000911747
gene:TsM_000655200	4922.26	1.39382	Upregulated	0.295837	4.71144	2.45977e-06	0.00119545
gene:TsM_001048700	9316.97	1.9975	Upregulated	0.425815	4.691	2.71877e-06	0.00120642
gene:TsM_000684000	187.772	1.45624	Upregulated	0.315561	4.61476	3.93551e-06	0.00160663
gene:TsM_000355300	497.903	1.72652	Upregulated	0.390942	4.41629	1.00409e-05	0.00328099
gene:TsM_001058800	355.164	1.08272	Upregulated	0.253016	4.27926	1.87513e-05	0.00503622
gene:TsM_001113700	1268.32	1.01337	Upregulated	0.239715	4.22739	2.36413e-05	0.0054837
gene:TsM_001026100	53.4118	2.00102	Upregulated	0.485846	4.11864	3.81121e-05	0.00810358
gene:TsM_000755000	150.101	1.29232	Upregulated	0.320205	4.03591	5.43921e-05	0.0102723
gene:TsM_000592000	1486.02	1.34113	Upregulated	0.33166	4.04368	5.2618e-05	0.0102723
gene:TsM_000045700	1070.46	1.14031	Upregulated	0.284165	4.01286	5.99881e-05	0.010741
gene:TsM_000708200	244.824	1.06316	Upregulated	0.271499	3.91589	9.00724e-05	0.015581
gene:TsM_001023300	55.1168	1.86941	Upregulated	0.48643	3.84312	0.000121479	0.0196796
gene:TsM_000084600	125.284	1.31018	Upregulated	0.343869	3.81012	0.000138897	0.0211579
gene:TsM_001045400	106.447	1.30853	Upregulated	0.343872	3.80529	0.000141637	0.0212581
gene:TsM_001131100	97.3189	1.70486	Upregulated	0.45912	3.71333	0.000204549	0.0285977
gene:TsM_000563900	259.861	1.04481	Upregulated	0.285819	3.65549	0.000256689	0.0344707
gene:TsM_000870700	95.5458	1.11631	Upregulated	0.312466	3.57258	0.000353485	0.0450958
gene:TsM_000037800	285.375	1.30515	Upregulated	0.368009	3.54651	0.000390374	0.0468486
gene:TsM_000879600	107.352	1.47461	Upregulated	0.416116	3.54374	0.000394494	0.0468486
gene:TsM_000751900	7517.91	1.57987	Upregulated	0.446607	3.53749	0.000403946	0.0468486
gene:TsM_000084500	52.8799	1.34118	Upregulated	0.378787	3.54072	0.000399032	0.0468486

## Sheet: BW_V_vs_R_down
Supplementary data 1: Downregulated genes in the bladder wall of subarachnoid cyst vs bladder wall of vesicular cyst
Gene ID	Base Mean	Log2FC	Profile	Std Error	Wald-Stats	p-value	p-adj
gene:TsM_000286400	2729.36	-1.74775	Downregulated	0.291741	-5.99077	2.08844e-09	2.13146e-05
gene:TsM_000768600	226.433	-1.46439	Downregulated	0.270171	-5.42025	5.95148e-08	0.000303704
gene:TsM_000295900	109.295	-1.95358	Downregulated	0.374466	-5.21698	1.81861e-07	0.000371216
gene:TsM_000338300	19.0792	-2.56255	Downregulated	0.483209	-5.30319	1.13796e-07	0.000371216
gene:TsM_001194200	160.403	-1.6156	Downregulated	0.314519	-5.13672	2.79582e-07	0.00040763
gene:TsM_000995200	814.15	-1.66573	Downregulated	0.323834	-5.14379	2.69254e-07	0.00040763
gene:TsM_000674900	32.1621	-2.10911	Downregulated	0.417242	-5.05488	4.30668e-07	0.000488377
gene:TsM_000244100	59.0141	-2.20295	Downregulated	0.43429	-5.07252	3.92579e-07	0.000488377
gene:TsM_000722800	64.9072	-1.98418	Downregulated	0.398633	-4.97746	6.44253e-07	0.00059775
gene:TsM_000178600	337.034	-1.90169	Downregulated	0.381897	-4.97959	6.37206e-07	0.00059775
gene:TsM_000893200	232.277	-1.63114	Downregulated	0.330983	-4.92815	8.30121e-07	0.000605158
gene:TsM_000614200	1031.96	-2.01134	Downregulated	0.407991	-4.92986	8.22904e-07	0.000605158
gene:TsM_000827800	53.0955	-2.05034	Downregulated	0.414007	-4.95242	7.32954e-07	0.000605158
gene:TsM_000938700	76.7873	-1.65467	Downregulated	0.337643	-4.90065	9.55218e-07	0.00064993
gene:TsM_000930800	60.3156	-1.65632	Downregulated	0.339966	-4.87202	1.10461e-06	0.000663157
gene:TsM_000060200	795.755	-1.86822	Downregulated	0.383436	-4.8723	1.10307e-06	0.000663157
gene:TsM_000159300	69.1105	-1.86119	Downregulated	0.387296	-4.8056	1.54286e-06	0.000874804
gene:TsM_000641700	249.781	-1.48263	Downregulated	0.309666	-4.78784	1.68586e-06	0.000905572
gene:TsM_000637600	48481.1	-1.66249	Downregulated	0.354033	-4.69585	2.65502e-06	0.00120642
gene:TsM_000923700	163.026	-2.11924	Downregulated	0.456832	-4.63899	3.5011e-06	0.00148884
gene:TsM_000538200	85.9558	-1.65511	Downregulated	0.364985	-4.53473	5.76776e-06	0.00226407
gene:TsM_000573900	33.8154	-1.83328	Downregulated	0.405534	-4.52065	6.16505e-06	0.00233039
gene:TsM_000250100	85.1263	-1.55639	Downregulated	0.348647	-4.46408	8.04118e-06	0.00293101
gene:TsM_000413400	98.7795	-1.6037	Downregulated	0.360212	-4.45209	8.50387e-06	0.0029421
gene:TsM_000003301	428.959	-1.10354	Downregulated	0.248072	-4.44848	8.64814e-06	0.0029421
gene:TsM_000801500	11.5237	-2.13605	Downregulated	0.485698	-4.3979	1.09302e-05	0.00328099
gene:TsM_000705300	30.9025	-2.00609	Downregulated	0.455485	-4.4043	1.06128e-05	0.00328099
gene:TsM_000201100	911.135	-1.07402	Downregulated	0.243794	-4.40544	1.05569e-05	0.00328099
gene:TsM_000111300	340.456	-1.32145	Downregulated	0.304213	-4.34382	1.40026e-05	0.00408315
gene:TsM_001136500	12.3226	-2.05511	Downregulated	0.475852	-4.31881	1.56871e-05	0.0044473
gene:TsM_000691600	5339.9	-1.5406	Downregulated	0.359155	-4.28952	1.79061e-05	0.00493918
gene:TsM_000448600	38.46	-1.63715	Downregulated	0.383631	-4.26752	1.97661e-05	0.00504331
gene:TsM_000535200	508.045	-1.06466	Downregulated	0.249353	-4.2697	1.95737e-05	0.00504331
gene:TsM_000884700	469.095	-1.28648	Downregulated	0.302572	-4.25183	2.12032e-05	0.00515237
gene:TsM_000305700	21.8112	-1.84138	Downregulated	0.432576	-4.25678	2.07389e-05	0.00515237
gene:TsM_000550400	35.0758	-1.84973	Downregulated	0.437519	-4.22778	2.36011e-05	0.0054837
gene:TsM_001194400	46.7824	-1.60222	Downregulated	0.382636	-4.18731	2.82281e-05	0.00640213
gene:TsM_000630800	170.665	-1.89094	Downregulated	0.45347	-4.16994	3.04676e-05	0.00675984
gene:TsM_000297700	348.674	-1.65185	Downregulated	0.39713	-4.15946	3.19004e-05	0.00692714
gene:TsM_000672500	54.1854	-1.4882	Downregulated	0.368178	-4.04207	5.29814e-05	0.0102723
gene:TsM_000148100	96.9643	-1.51262	Downregulated	0.375147	-4.03208	5.52847e-05	0.0102723
gene:TsM_000827700	24.4265	-1.74082	Downregulated	0.431774	-4.03178	5.53572e-05	0.0102723
gene:TsM_000684300	25.1421	-1.72268	Downregulated	0.425626	-4.0474	5.17903e-05	0.0102723
gene:TsM_000785200	263.28	-1.56613	Downregulated	0.386932	-4.04756	5.17552e-05	0.0102723
gene:TsM_000815600	9.54189	-1.95902	Downregulated	0.486825	-4.02408	5.71986e-05	0.0104244
gene:TsM_000718300	756.19	-1.19903	Downregulated	0.299701	-4.00075	6.31433e-05	0.011111
gene:TsM_001149900	46.6461	-1.74478	Downregulated	0.450089	-3.87653	0.000105957	0.0180233
gene:TsM_000867900	122.137	-1.57703	Downregulated	0.408562	-3.85995	0.000113411	0.0186689
gene:TsM_000381400	43.5158	-1.73432	Downregulated	0.449268	-3.86032	0.000113239	0.0186689
gene:TsM_000109800	3028.76	-1.11591	Downregulated	0.291329	-3.8304	0.000127938	0.0200882
gene:TsM_000459700	449.882	-1.38618	Downregulated	0.36175	-3.83188	0.000127166	0.0200882
gene:TsM_000444900	301.224	-1.31789	Downregulated	0.345546	-3.81395	0.000136765	0.0211488
gene:TsM_001113200	455.683	-1.36091	Downregulated	0.361613	-3.76344	0.000167592	0.024789
gene:TsM_000908700	41.1329	-1.75557	Downregulated	0.467325	-3.75664	0.000172208	0.025108
gene:TsM_000974200	8403.85	-1.21973	Downregulated	0.325579	-3.74636	0.000179422	0.0257912
gene:TsM_000099800	51.929	-1.64562	Downregulated	0.441947	-3.72358	0.00019642	0.0278426
gene:TsM_001198700	52.8256	-1.33194	Downregulated	0.359221	-3.70787	0.00020901	0.0288264
gene:TsM_000945100	621.177	-1.20513	Downregulated	0.329377	-3.65883	0.000253366	0.0344707
gene:TsM_000099600	337.596	-1.34569	Downregulated	0.372566	-3.61195	0.000303904	0.0402811
gene:TsM_000071100	47.9148	-1.52973	Downregulated	0.427183	-3.58097	0.000342325	0.0442249
gene:TsM_000195900	23.5328	-1.66294	Downregulated	0.464124	-3.58297	0.000339714	0.0442249
gene:TsM_000506600	43.7875	-1.32032	Downregulated	0.370642	-3.56226	0.000367674	0.046327
gene:TsM_000183600	415.758	-1.34357	Downregulated	0.378995	-3.5451	0.000392471	0.0468486
gene:TsM_000081700	74.0921	-1.24291	Downregulated	0.351152	-3.53953	0.000400839	0.0468486
gene:TsM_000013300	908.335	-0.917042	Downregulated	0.258656	-3.54542	0.00039199	0.0468486
