# Supplementary material for: Transcriptomic analysis of subarachnoid cysts of Taenia solium reveals mechanisms for uncontrolled proliferation and adaptations to the microenvironment
Source: Sci Rep. 2024 May 23;14:11833. doi: 10.1038/s41598-024-61973-9 (PMC11116493; doi:10.1038/s41598-024-61973-9)
Supplement: Supplementary file 2 — Supplementary Information 2. [file 41598_2024_61973_MOESM2_ESM.xlsx]

## Sheet: S_vs_R_up
Supplementary data 2: Upregulated genes in the bladder wall of subarachnoid cyst vs scolex of vesicular cyst
Gene ID	Base mean	log2(FC)	Profile	StdErr	Wald-Stats	p-value	p-adj
gene:TsM_000414500	684.667	2.71573	Upregulated	0.244537	11.1056	1.17806e-28	1.22261e-25
gene:TsM_000708200	236.572	2.63393	Upregulated	0.270698	9.73014	2.24294e-22	1.02422e-19
gene:TsM_000595700	2901.51	2.61613	Upregulated	0.270266	9.67982	3.67351e-22	1.49774e-19
gene:TsM_000818100	5777.69	3.09148	Upregulated	0.33601	9.20057	3.56062e-20	1.06968e-17
gene:TsM_000828900	1298.22	1.6425	Upregulated	0.190547	8.61989	6.70194e-18	1.41684e-15
gene:TsM_000543900	100.784	2.67193	Upregulated	0.320109	8.34693	7.0063e-17	1.33306e-14
gene:TsM_001071500	221.311	3.4251	Upregulated	0.436994	7.83787	4.58268e-15	7.36843e-13
gene:TsM_000008800	1595.53	2.7313	Upregulated	0.352746	7.74298	9.71162e-15	1.47824e-12
gene:TsM_000662200	715.453	2.6466	Upregulated	0.344543	7.68148	1.57266e-14	2.33162e-12
gene:TsM_000947300	228.829	2.23401	Upregulated	0.291408	7.66624	1.77114e-14	2.52742e-12
gene:TsM_001113700	1402.4	1.53498	Upregulated	0.205732	7.46107	8.58224e-14	1.16637e-11
gene:TsM_000600000	1289.61	1.37084	Upregulated	0.193959	7.06768	1.57548e-12	1.85419e-10
gene:TsM_000311900	359.122	1.62865	Upregulated	0.233427	6.97713	3.01274e-12	3.3719e-10
gene:TsM_000764500	1865.77	1.5974	Upregulated	0.229475	6.96112	3.37589e-12	3.74167e-10
gene:TsM_000592000	1595.79	2.32968	Upregulated	0.341102	6.82986	8.49983e-12	8.82128e-10
gene:TsM_000045700	1131.66	2.02068	Upregulated	0.296761	6.80912	9.81943e-12	1.0099e-09
gene:TsM_000594800	50.0848	4.44358	Upregulated	0.671427	6.61811	3.63827e-11	3.37679e-09
gene:TsM_001075000	630.533	2.48919	Upregulated	0.378065	6.58402	4.57887e-11	4.09272e-09
gene:TsM_000036600	118.813	2.63747	Upregulated	0.40115	6.57477	4.87271e-11	4.27694e-09
gene:TsM_001111700	607.776	2.87999	Upregulated	0.438707	6.56472	5.21318e-11	4.50861e-09
gene:TsM_000232800	2404.57	1.86666	Upregulated	0.28687	6.507	7.66642e-11	6.58044e-09
gene:TsM_001037400	358.038	1.35936	Upregulated	0.209558	6.48681	8.76712e-11	7.35922e-09
gene:TsM_000003800	2733.34	1.21186	Upregulated	0.188002	6.44602	1.14828e-10	9.4991e-09
gene:TsM_000131800	125.876	2.78416	Upregulated	0.43563	6.39111	1.64686e-10	1.30559e-08
gene:TsM_000091200	2700.03	1.98788	Upregulated	0.313026	6.35055	2.14549e-10	1.66619e-08
gene:TsM_000804900	1736.2	1.40334	Upregulated	0.222482	6.30765	2.83298e-10	2.10009e-08
gene:TsM_000514000	1081.99	1.45054	Upregulated	0.231455	6.26705	3.67954e-10	2.65859e-08
gene:TsM_000161500	1051.05	4.69632	Upregulated	0.76216	6.16185	7.18986e-10	4.8282e-08
gene:TsM_000605100	548.825	2.2307	Upregulated	0.362479	6.15402	7.55447e-10	5.04338e-08
gene:TsM_000389600	76.2533	3.01987	Upregulated	0.491964	6.1384	8.33575e-10	5.46902e-08
gene:TsM_000039700	340.739	1.7949	Upregulated	0.294296	6.09897	1.06756e-09	6.84577e-08
gene:TsM_001167100	99.7772	1.98626	Upregulated	0.327211	6.07026	1.27705e-09	8.01036e-08
gene:TsM_000597700	2039.62	1.28912	Upregulated	0.212445	6.06802	1.29496e-09	8.0783e-08
gene:TsM_001147200	176.249	3.54252	Upregulated	0.584862	6.05701	1.38675e-09	8.55681e-08
gene:TsM_000844800	2662.39	1.94229	Upregulated	0.320714	6.05615	1.39416e-09	8.55681e-08
gene:TsM_001127200	297.982	1.6672	Upregulated	0.275612	6.04907	1.45683e-09	8.89369e-08
gene:TsM_000802800	45.8459	4.64436	Upregulated	0.768064	6.04685	1.47708e-09	8.96935e-08
gene:TsM_001227100	663.379	2.83055	Upregulated	0.468791	6.03798	1.56055e-09	9.37647e-08
gene:TsM_000191300	440.785	1.59721	Upregulated	0.264589	6.03657	1.57427e-09	9.38447e-08
gene:TsM_000737600	165.23	2.7667	Upregulated	0.45897	6.02806	1.65938e-09	9.76466e-08
gene:TsM_000128800	232.348	2.31229	Upregulated	0.383717	6.02602	1.68042e-09	9.8378e-08
gene:TsM_000986600	577.351	1.21618	Upregulated	0.201956	6.02201	1.72264e-09	1.00335e-07
gene:TsM_000886700	671.641	1.47654	Upregulated	0.245311	6.01903	1.75462e-09	1.01679e-07
gene:TsM_001168400	266.819	1.86895	Upregulated	0.311247	6.00471	1.91674e-09	1.09958e-07
gene:TsM_000678700	228.701	2.44589	Upregulated	0.408067	5.99386	2.04924e-09	1.15812e-07
gene:TsM_000751200	281.655	1.75889	Upregulated	0.294282	5.97689	2.27435e-09	1.27902e-07
gene:TsM_000123600	49701.4	1.3308	Upregulated	0.222906	5.97024	2.36909e-09	1.32576e-07
gene:TsM_000037300	165.448	2.69931	Upregulated	0.458469	5.88767	3.91685e-09	2.08948e-07
gene:TsM_000786400	1438.82	1.34195	Upregulated	0.228181	5.88109	4.07562e-09	2.15404e-07
gene:TsM_000361300	153.332	2.26169	Upregulated	0.384863	5.8766	4.18779e-09	2.19556e-07
gene:TsM_000542700	177.437	2.57127	Upregulated	0.437693	5.87461	4.23853e-09	2.20945e-07
gene:TsM_000481900	1909.19	3.28561	Upregulated	0.561451	5.85199	4.85731e-09	2.5091e-07
gene:TsM_001062900	189.703	2.64628	Upregulated	0.453794	5.83146	5.4945e-09	2.81279e-07
gene:TsM_000346800	9670.01	3.40563	Upregulated	0.584779	5.82378	5.75316e-09	2.91902e-07
gene:TsM_000486700	437.91	1.31665	Upregulated	0.227271	5.79333	6.90034e-09	3.43992e-07
gene:TsM_000037200	742.041	2.77674	Upregulated	0.483111	5.74762	9.05059e-09	4.37803e-07
gene:TsM_000483200	2890.45	1.54054	Upregulated	0.268072	5.74674	9.09795e-09	4.38237e-07
gene:TsM_000636500	5673.86	2.37375	Upregulated	0.413407	5.74193	9.36031e-09	4.45239e-07
gene:TsM_000740300	966.795	1.54402	Upregulated	0.269038	5.73904	9.52153e-09	4.51028e-07
gene:TsM_000113200	665.039	1.70925	Upregulated	0.301628	5.66673	1.45549e-08	6.49056e-07
gene:TsM_001157700	715.849	1.4802	Upregulated	0.261281	5.66516	1.46884e-08	6.52462e-07
gene:TsM_000065500	574.14	2.16223	Upregulated	0.384303	5.62637	1.84037e-08	8.01896e-07
gene:TsM_000310200	553.08	1.14175	Upregulated	0.203393	5.6135	1.98273e-08	8.54143e-07
gene:TsM_000111900	24421.8	1.15132	Upregulated	0.206584	5.57314	2.50187e-08	1.05783e-06
gene:TsM_000761000	2173.91	1.40547	Upregulated	0.252284	5.57098	2.53307e-08	1.06314e-06
gene:TsM_000806200	249.515	1.33595	Upregulated	0.239878	5.56931	2.5575e-08	1.06947e-06
gene:TsM_000198800	214.849	2.24533	Upregulated	0.40331	5.56726	2.58776e-08	1.07817e-06
gene:TsM_000986000	807.654	2.20096	Upregulated	0.398151	5.52796	3.2398e-08	1.33522e-06
gene:TsM_000423500	235.419	4.37897	Upregulated	0.793049	5.52169	3.35752e-08	1.37876e-06
gene:TsM_000477600	772.938	1.3755	Upregulated	0.250094	5.49996	3.79877e-08	1.54881e-06
gene:TsM_000654300	434.039	1.62109	Upregulated	0.296115	5.47452	4.38698e-08	1.76344e-06
gene:TsM_000574000	476.149	3.32651	Upregulated	0.608085	5.47047	4.48836e-08	1.79786e-06
gene:TsM_001129600	3504.78	1.90202	Upregulated	0.348318	5.46059	4.74563e-08	1.88112e-06
gene:TsM_000543600	637.18	1.39824	Upregulated	0.256994	5.44073	5.30622e-08	2.08882e-06
gene:TsM_000204100	1136.21	1.75301	Upregulated	0.322333	5.43851	5.37294e-08	2.10782e-06
gene:TsM_000657000	395.917	2.18766	Upregulated	0.402609	5.43371	5.51934e-08	2.14316e-06
gene:TsM_000615200	2668.25	1.69104	Upregulated	0.31147	5.42922	5.66013e-08	2.19037e-06
gene:TsM_000482600	5662.01	1.4288	Upregulated	0.263633	5.41966	5.9714e-08	2.30302e-06
gene:TsM_000886600	673.967	1.19401	Upregulated	0.22078	5.40818	6.367e-08	2.44733e-06
gene:TsM_000639300	559.44	3.2839	Upregulated	0.609737	5.38576	7.2139e-08	2.74513e-06
gene:TsM_000407000	363.082	1.4853	Upregulated	0.276438	5.37302	7.74301e-08	2.93668e-06
gene:TsM_001048700	10899.6	2.89675	Upregulated	0.540866	5.35577	8.51927e-08	3.19921e-06
gene:TsM_001096300	342.895	2.25019	Upregulated	0.420818	5.34718	8.93349e-08	3.34376e-06
gene:TsM_001185100	5434.94	2.32608	Upregulated	0.435282	5.34385	9.09947e-08	3.39476e-06
gene:TsM_000751100	320.17	1.59924	Upregulated	0.299584	5.33819	9.38768e-08	3.49087e-06
gene:TsM_001072900	14508.6	1.51441	Upregulated	0.285301	5.3081	1.10774e-07	4.04024e-06
gene:TsM_000048000	2705.46	1.00255	Upregulated	0.189348	5.29476	1.19173e-07	4.31897e-06
gene:TsM_000434400	218.189	1.46924	Upregulated	0.279074	5.26469	1.40426e-07	4.97859e-06
gene:TsM_000152100	2677.06	2.0974	Upregulated	0.399735	5.24698	1.5461e-07	5.38119e-06
gene:TsM_000469600	3749.32	2.51737	Upregulated	0.481881	5.22405	1.75052e-07	5.96536e-06
gene:TsM_000762100	694.506	1.19229	Upregulated	0.228535	5.21713	1.81717e-07	6.17407e-06
gene:TsM_000913000	2649.12	2.49258	Upregulated	0.481707	5.17448	2.28545e-07	7.5845e-06
gene:TsM_000707000	9868.35	1.22243	Upregulated	0.236439	5.17016	2.33897e-07	7.73963e-06
gene:TsM_001172200	199.757	4.01322	Upregulated	0.777303	5.163	2.43019e-07	7.93997e-06
gene:TsM_000963700	376.318	1.40253	Upregulated	0.271773	5.16067	2.46069e-07	8.0032e-06
gene:TsM_000299400	884.158	1.39432	Upregulated	0.270364	5.15721	2.50663e-07	8.11015e-06
gene:TsM_000491900	570.082	1.26357	Upregulated	0.245763	5.14141	2.72686e-07	8.76896e-06
gene:TsM_001220500	229.334	4.06782	Upregulated	0.792252	5.1345	2.82889e-07	9.07152e-06
gene:TsM_000390100	584.804	1.49	Upregulated	0.290566	5.12792	2.92966e-07	9.34218e-06
gene:TsM_000503400	3012.17	1.28065	Upregulated	0.249799	5.12675	2.94789e-07	9.34809e-06
gene:TsM_000091500	110.05	1.65147	Upregulated	0.326304	5.06113	4.16769e-07	1.2859e-05
gene:TsM_001242500	870.478	1.55996	Upregulated	0.309643	5.03794	4.70562e-07	1.4174e-05
gene:TsM_000876300	1257.17	1.16957	Upregulated	0.232369	5.03324	4.82251e-07	1.44498e-05
gene:TsM_000087500	525.735	2.07519	Upregulated	0.413739	5.01569	5.28434e-07	1.57509e-05
gene:TsM_001225200	330.134	2.99869	Upregulated	0.598753	5.00823	5.49319e-07	1.62884e-05
gene:TsM_000560800	767.825	1.28206	Upregulated	0.257068	4.98726	6.12411e-07	1.79724e-05
gene:TsM_000402500	71.4765	3.53567	Upregulated	0.710094	4.97915	6.38637e-07	1.85987e-05
gene:TsM_000949200	321.471	1.33544	Upregulated	0.268819	4.96782	6.77087e-07	1.95687e-05
gene:TsM_000363700	280.42	2.13019	Upregulated	0.429654	4.95791	7.12557e-07	2.04386e-05
gene:TsM_001023300	64.1401	3.63507	Upregulated	0.735212	4.94425	7.64363e-07	2.17605e-05
gene:TsM_000397000	190.213	2.05115	Upregulated	0.415217	4.93996	7.81392e-07	2.21349e-05
gene:TsM_000550100	1189.37	1.3281	Upregulated	0.269884	4.921	8.61033e-07	2.40331e-05
gene:TsM_000537000	880.602	2.59889	Upregulated	0.52839	4.91852	8.72023e-07	2.42214e-05
gene:TsM_000927900	124.492	1.41344	Upregulated	0.288036	4.90716	9.2403e-07	2.548e-05
gene:TsM_000663400	504.578	1.90064	Upregulated	0.387842	4.90056	9.55651e-07	2.62396e-05
gene:TsM_000503500	2647.36	1.0315	Upregulated	0.21064	4.89698	9.73222e-07	2.65797e-05
gene:TsM_000645200	1184.94	1.47856	Upregulated	0.302458	4.8885	1.01606e-06	2.76174e-05
gene:TsM_000648900	1403.07	0.987131	Upregulated	0.203306	4.85539	1.20148e-06	3.22733e-05
gene:TsM_000370300	397.828	3.58583	Upregulated	0.743885	4.8204	1.43267e-06	3.77722e-05
gene:TsM_000762500	656.923	1.28017	Upregulated	0.265789	4.8165	1.46095e-06	3.82526e-05
gene:TsM_000005200	1201.85	1.02352	Upregulated	0.212615	4.81397	1.47961e-06	3.85645e-05
gene:TsM_001215700	193.891	1.81026	Upregulated	0.376548	4.80751	1.52824e-06	3.97413e-05
gene:TsM_000417300	1291.52	2.43015	Upregulated	0.506013	4.80255	1.56654e-06	4.04607e-05
gene:TsM_000454500	232.802	1.78938	Upregulated	0.37355	4.7902	1.66619e-06	4.2458e-05
gene:TsM_001096100	1596.48	2.0132	Upregulated	0.42135	4.77799	1.7706e-06	4.49181e-05
gene:TsM_000688700	1821.94	1.69642	Upregulated	0.355148	4.77664	1.78245e-06	4.51184e-05
gene:TsM_001054500	682.232	1.1423	Upregulated	0.240296	4.75371	1.99715e-06	4.98895e-05
gene:TsM_000609000	1303.55	0.962618	Upregulated	0.203142	4.73864	2.15159e-06	5.33968e-05
gene:TsM_000792400	2246.26	1.84451	Upregulated	0.389863	4.73116	2.23241e-06	5.52825e-05
gene:TsM_000435500	7703.67	0.864731	Upregulated	0.183634	4.70899	2.48943e-06	6.07251e-05
gene:TsM_000863800	922.341	1.36248	Upregulated	0.289869	4.70035	2.59716e-06	6.32179e-05
gene:TsM_000797700	219.926	1.3522	Upregulated	0.287942	4.69608	2.65203e-06	6.42794e-05
gene:TsM_000313800	6359.32	2.26258	Upregulated	0.485478	4.66052	3.15417e-06	7.47053e-05
gene:TsM_000293900	386.804	3.62327	Upregulated	0.780867	4.64006	3.48309e-06	8.20032e-05
gene:TsM_000799600	130.976	1.95933	Upregulated	0.422464	4.63787	3.52022e-06	8.26889e-05
gene:TsM_000162100	5081.5	3.67708	Upregulated	0.797763	4.60923	4.04153e-06	9.39677e-05
gene:TsM_000051200	2041.69	2.824	Upregulated	0.615507	4.5881	4.47304e-06	0.00010316
gene:TsM_000715900	1111.1	1.0059	Upregulated	0.219384	4.58513	4.53705e-06	0.000104215
gene:TsM_000665600	1573.48	1.04212	Upregulated	0.228029	4.57012	4.87444e-06	0.000111516
gene:TsM_000799200	490.417	0.919944	Upregulated	0.204347	4.50188	6.73539e-06	0.000149014
gene:TsM_001197100	432.859	1.6216	Upregulated	0.360499	4.4982	6.85306e-06	0.000151324
gene:TsM_000300400	145.866	3.46245	Upregulated	0.770783	4.49213	7.05157e-06	0.000154512
gene:TsM_000513900	1070.57	1.15054	Upregulated	0.25617	4.49132	7.07822e-06	0.000154799
gene:TsM_000988900	23874.3	2.76576	Upregulated	0.616286	4.48779	7.19661e-06	0.000157087
gene:TsM_000976300	1071.16	0.859596	Upregulated	0.191792	4.48192	7.39761e-06	0.000160554
gene:TsM_000067900	49.9163	1.53757	Upregulated	0.343982	4.46991	7.82511e-06	0.000168868
gene:TsM_000470800	3500.22	0.946849	Upregulated	0.212055	4.4651	8.00299e-06	0.000172122
gene:TsM_000807300	1361.66	2.66452	Upregulated	0.597342	4.46062	8.17243e-06	0.000174712
gene:TsM_000148700	729.619	1.37294	Upregulated	0.309588	4.43474	9.21839e-06	0.000194884
gene:TsM_000714500	349.259	0.963939	Upregulated	0.217756	4.4267	9.56871e-06	0.000201916
gene:TsM_000958300	5255.28	2.83476	Upregulated	0.640731	4.42426	9.67744e-06	0.000203833
gene:TsM_000451100	357.116	0.941567	Upregulated	0.213033	4.41982	9.87815e-06	0.000207678
gene:TsM_000125600	10694.6	2.56348	Upregulated	0.580608	4.41517	1.00932e-05	0.000211032
gene:TsM_001173800	432.512	1.2197	Upregulated	0.276504	4.41116	1.02819e-05	0.000213804
gene:TsM_000181100	161.253	1.3434	Upregulated	0.305462	4.39794	1.09283e-05	0.0002256
gene:TsM_001058300	1383.8	1.17499	Upregulated	0.267661	4.38984	1.13432e-05	0.000232486
gene:TsM_001054100	347.84	1.16076	Upregulated	0.265041	4.37953	1.18937e-05	0.000242462
gene:TsM_000298600	172.458	1.40045	Upregulated	0.319987	4.37658	1.20555e-05	0.00024445
gene:TsM_000318400	343.897	1.47872	Upregulated	0.338244	4.37176	1.2325e-05	0.00024859
gene:TsM_000068300	184.872	1.48098	Upregulated	0.338881	4.3702	1.24134e-05	0.000249492
gene:TsM_000859900	558.618	1.05853	Upregulated	0.24247	4.36563	1.26759e-05	0.000253874
gene:TsM_000355300	648.623	1.58466	Upregulated	0.363365	4.36107	1.2943e-05	0.000258317
gene:TsM_000399800	410.434	1.07641	Upregulated	0.247576	4.34779	1.37514e-05	0.000272545
gene:TsM_000167100	621.168	1.57856	Upregulated	0.36369	4.34039	1.42228e-05	0.000279944
gene:TsM_001062500	79.9264	1.92589	Upregulated	0.444431	4.33338	1.46835e-05	0.000287731
gene:TsM_001011500	36.5593	1.81806	Upregulated	0.419563	4.33323	1.4694e-05	0.000287731
gene:TsM_000092400	29.8869	2.57736	Upregulated	0.595464	4.32833	1.50246e-05	0.000291703
gene:TsM_000828100	662.314	0.891185	Upregulated	0.205966	4.32686	1.5125e-05	0.000293153
gene:TsM_000820600	490.557	1.01767	Upregulated	0.235554	4.32034	1.55791e-05	0.000300403
gene:TsM_000597900	501.791	0.935069	Upregulated	0.216512	4.31879	1.56886e-05	0.000301516
gene:TsM_000438100	1389.58	1.11073	Upregulated	0.258011	4.30496	1.67013e-05	0.000316929
gene:TsM_001034100	32.489	2.21586	Upregulated	0.515015	4.30251	1.68873e-05	0.000319675
gene:TsM_000622900	259.004	1.12279	Upregulated	0.261824	4.28835	1.80005e-05	0.000336875
gene:TsM_000412000	264.67	1.00332	Upregulated	0.233961	4.28843	1.79942e-05	0.000336875
gene:TsM_000925300	465.498	0.989602	Upregulated	0.231092	4.28229	1.84981e-05	0.00034226
gene:TsM_000824300	379.226	1.2324	Upregulated	0.287787	4.28234	1.84941e-05	0.00034226
gene:TsM_000993300	110.545	2.18054	Upregulated	0.509529	4.27951	1.87303e-05	0.000345995
gene:TsM_000887900	88.9698	2.47602	Upregulated	0.578814	4.27774	1.88798e-05	0.000347631
gene:TsM_000533900	261.744	2.58191	Upregulated	0.604251	4.27292	1.92931e-05	0.0003541
gene:TsM_000596800	2466.05	1.40372	Upregulated	0.328637	4.27134	1.94302e-05	0.000356044
gene:TsM_000611300	1396.58	1.33815	Upregulated	0.313403	4.26974	1.95704e-05	0.000357466
gene:TsM_001247700	380.093	1.37257	Upregulated	0.321561	4.26845	1.96835e-05	0.000358957
gene:TsM_000608900	212.536	1.50853	Upregulated	0.353653	4.26557	1.99395e-05	0.000362466
gene:TsM_000470000	1321.97	1.31121	Upregulated	0.307911	4.25841	2.05884e-05	0.000372484
gene:TsM_001098300	547.241	1.06714	Upregulated	0.250758	4.25565	2.08441e-05	0.000375918
gene:TsM_000461400	1259.14	1.05316	Upregulated	0.247697	4.25181	2.12053e-05	0.000380031
gene:TsM_000593600	544.929	2.74326	Upregulated	0.645432	4.25027	2.13518e-05	0.000381458
gene:TsM_000536400	2752.72	0.930057	Upregulated	0.218882	4.24912	2.14609e-05	0.000382212
gene:TsM_000604800	2401.48	1.67678	Upregulated	0.395112	4.24381	2.19754e-05	0.000390157
gene:TsM_000132800	731.362	1.24083	Upregulated	0.292725	4.23891	2.2461e-05	0.000397543
gene:TsM_000270700	980.512	3.22896	Upregulated	0.763032	4.23174	2.31886e-05	0.00040852
gene:TsM_001140900	1040.49	1.17264	Upregulated	0.277259	4.22941	2.34306e-05	0.000411513
gene:TsM_000263000	170.797	1.32556	Upregulated	0.314318	4.21726	2.47285e-05	0.000431652
gene:TsM_001074900	313.361	1.88731	Upregulated	0.449343	4.20015	2.6674e-05	0.00046138
gene:TsM_000028000	410.995	1.05518	Upregulated	0.251246	4.19979	2.67158e-05	0.000461404
gene:TsM_000738500	312.006	0.957593	Upregulated	0.228312	4.19423	2.73803e-05	0.000471454
gene:TsM_000248500	631.724	0.929008	Upregulated	0.221671	4.19093	2.77809e-05	0.000477631
gene:TsM_000095800	213.723	2.37822	Upregulated	0.56828	4.18494	2.85237e-05	0.000487465
gene:TsM_000429300	229.038	2.27098	Upregulated	0.544084	4.17395	2.9937e-05	0.000510853
gene:TsM_000472800	10527.7	2.8491	Upregulated	0.683789	4.16664	3.09123e-05	0.000525924
gene:TsM_000541800	1572.97	1.72403	Upregulated	0.414567	4.15863	3.2016e-05	0.000539874
gene:TsM_000481800	872.452	0.949603	Upregulated	0.228853	4.1494	3.33347e-05	0.000558809
gene:TsM_000271400	131.817	1.85179	Upregulated	0.446888	4.14374	3.41691e-05	0.000570285
gene:TsM_000554200	6.30414	3.33446	Upregulated	0.805521	4.13951	3.48054e-05	0.00057921
gene:TsM_000722000	334.458	2.63303	Upregulated	0.636647	4.13578	3.53758e-05	0.000586991
gene:TsM_001026100	68.0197	2.71339	Upregulated	0.656055	4.13592	3.53539e-05	0.000586991
gene:TsM_001040300	174.3	1.05323	Upregulated	0.254827	4.13312	3.57868e-05	0.000592091
gene:TsM_000236300	285.986	1.06446	Upregulated	0.257692	4.13074	3.61596e-05	0.000596529
gene:TsM_000320100	2113.72	1.01966	Upregulated	0.247018	4.12785	3.66171e-05	0.000602336
gene:TsM_000471200	3761.69	1.05274	Upregulated	0.256448	4.10508	4.04181e-05	0.000658221
gene:TsM_000816200	3267.59	1.19983	Upregulated	0.292428	4.10299	4.0785e-05	0.00066325
gene:TsM_001008400	22.04	2.31176	Upregulated	0.564433	4.09571	4.20867e-05	0.000681507
gene:TsM_000613000	285.746	1.17689	Upregulated	0.28788	4.08813	4.34867e-05	0.000702183
gene:TsM_000537100	467.69	2.52474	Upregulated	0.617797	4.08668	4.37587e-05	0.00070359
gene:TsM_000369700	11.4823	3.48337	Upregulated	0.853384	4.08183	4.46815e-05	0.000717418
gene:TsM_001177100	7103.98	2.3261	Upregulated	0.570012	4.08079	4.48824e-05	0.000718622
gene:TsM_001072100	1034.13	2.38381	Upregulated	0.584129	4.08097	4.48484e-05	0.000718622
gene:TsM_001197000	634.539	1.58011	Upregulated	0.387839	4.07415	4.61837e-05	0.000738421
gene:TsM_000477100	202.643	1.15644	Upregulated	0.284041	4.07138	4.67351e-05	0.000744112
gene:TsM_000791500	930.658	2.73192	Upregulated	0.671389	4.06905	4.72058e-05	0.000750559
gene:TsM_000788800	1739.47	1.09898	Upregulated	0.270147	4.06806	4.74061e-05	0.000752695
gene:TsM_000942500	483.448	1.53998	Upregulated	0.378598	4.06757	4.7505e-05	0.000753091
gene:TsM_001111300	111.027	1.37162	Upregulated	0.338028	4.05771	4.95568e-05	0.000778186
gene:TsM_000808900	125.704	1.43619	Upregulated	0.354447	4.05191	5.08006e-05	0.000795901
gene:TsM_000891800	889.435	0.931683	Upregulated	0.23021	4.04709	5.18577e-05	0.00080986
gene:TsM_000741900	245.471	2.4192	Upregulated	0.59827	4.04366	5.26233e-05	0.000817343
gene:TsM_000896100	2937.69	0.895585	Upregulated	0.221744	4.03883	5.37188e-05	0.0008313
gene:TsM_000607400	196.202	1.12253	Upregulated	0.27827	4.03396	5.48453e-05	0.000844957
gene:TsM_000037800	337.225	1.61322	Upregulated	0.40035	4.02952	5.58913e-05	0.000859913
gene:TsM_000396300	296.552	1.01192	Upregulated	0.251198	4.02836	5.61671e-05	0.000862993
gene:TsM_000704300	1011.5	1.84114	Upregulated	0.457409	4.02516	5.69375e-05	0.000873654
gene:TsM_001019700	289.02	1.05199	Upregulated	0.261869	4.01722	5.88879e-05	0.000902368
gene:TsM_000708800	451.254	1.24357	Upregulated	0.310006	4.01145	6.03459e-05	0.000922025
gene:TsM_000478500	876.382	0.865759	Upregulated	0.215907	4.00988	6.07506e-05	0.000924706
gene:TsM_001041500	17.6023	2.20736	Upregulated	0.550748	4.00793	6.1253e-05	0.000929873
gene:TsM_000113400	2330.2	1.22575	Upregulated	0.307151	3.99072	6.58728e-05	0.000990783
gene:TsM_000727500	937.591	2.00216	Upregulated	0.502348	3.9856	6.73093e-05	0.00100708
gene:TsM_001192800	1141.81	1.52724	Upregulated	0.384005	3.97713	6.9751e-05	0.00104089
gene:TsM_000964500	186.646	1.85509	Upregulated	0.466872	3.97345	7.08396e-05	0.00105437
gene:TsM_000636000	755.652	1.17857	Upregulated	0.296875	3.96992	7.18978e-05	0.00106734
gene:TsM_000955100	51.9433	2.75768	Upregulated	0.695327	3.96602	7.30835e-05	0.00108073
gene:TsM_000851600	142.352	1.14377	Upregulated	0.288535	3.96405	7.36888e-05	0.00108784
gene:TsM_001237900	1767.74	0.83637	Upregulated	0.211089	3.96217	7.42715e-05	0.00109404
gene:TsM_000724000	619.406	1.636	Upregulated	0.413068	3.9606	7.47603e-05	0.001097
gene:TsM_001014400	632.61	0.98343	Upregulated	0.248579	3.95621	7.61477e-05	0.00111409
gene:TsM_000578600	1481.31	1.40762	Upregulated	0.355819	3.95599	7.62181e-05	0.00111409
gene:TsM_000054500	671.911	1.19716	Upregulated	0.30288	3.95259	7.73101e-05	0.00112861
gene:TsM_000076600	615.63	2.21461	Upregulated	0.560827	3.94883	7.85331e-05	0.00114354
gene:TsM_001045400	129.51	1.44587	Upregulated	0.36677	3.94218	8.07445e-05	0.00117258
gene:TsM_001227200	264.044	2.30795	Upregulated	0.585578	3.94132	8.10338e-05	0.00117396
gene:TsM_000797100	60.886	2.51346	Upregulated	0.640119	3.92655	8.61728e-05	0.00123898
gene:TsM_000035700	376.787	1.01067	Upregulated	0.257537	3.92437	8.69585e-05	0.0012487
gene:TsM_000094500	1469.98	1.45671	Upregulated	0.371775	3.91825	8.91942e-05	0.00127759
gene:TsM_000850200	742.904	0.983737	Upregulated	0.25194	3.90464	9.43641e-05	0.00134635
gene:TsM_000815400	1723.82	1.57644	Upregulated	0.403792	3.90408	9.45849e-05	0.00134636
gene:TsM_000197000	317.831	1.38296	Upregulated	0.35464	3.89963	9.63412e-05	0.00136795
gene:TsM_001095300	39.0518	2.49683	Upregulated	0.641601	3.89157	9.95973e-05	0.00140238
gene:TsM_000202500	224.585	1.09656	Upregulated	0.281784	3.8915	9.96263e-05	0.00140238
gene:TsM_000017700	5840.98	1.61993	Upregulated	0.416259	3.89163	9.95714e-05	0.00140238
gene:TsM_000828000	1625.68	1.02929	Upregulated	0.264527	3.89106	9.98068e-05	0.0014032
gene:TsM_000179300	740.928	1.76299	Upregulated	0.454538	3.87864	0.000105044	0.00146778
gene:TsM_000404000	499.934	0.840523	Upregulated	0.216702	3.87871	0.000105014	0.00146778
gene:TsM_000279000	367.586	1.62774	Upregulated	0.419743	3.87794	0.000105345	0.00147019
gene:TsM_000509600	707.344	1.28709	Upregulated	0.331949	3.87738	0.000105587	0.00147177
gene:TsM_000465500	962.255	1.06233	Upregulated	0.274483	3.87029	0.000108704	0.00151338
gene:TsM_000702000	593.966	3.0202	Upregulated	0.781143	3.86639	0.000110458	0.00153219
gene:TsM_000720600	236.026	1.06409	Upregulated	0.276127	3.85361	0.000116388	0.00160469
gene:TsM_001130300	63.4097	2.76403	Upregulated	0.718653	3.84613	0.000119997	0.00165046
gene:TsM_000551200	160.637	1.26339	Upregulated	0.329318	3.83639	0.000124855	0.00170839
gene:TsM_000170600	17.2238	2.68603	Upregulated	0.701292	3.83011	0.000128087	0.00174077
gene:TsM_000180800	120.699	1.34933	Upregulated	0.352791	3.82472	0.000130919	0.00177241
gene:TsM_000354700	216.8	2.73681	Upregulated	0.715517	3.82495	0.0001308	0.00177241
gene:TsM_000487900	1951.36	1.78709	Upregulated	0.467413	3.82337	0.00013164	0.00177614
gene:TsM_000611100	1451.24	0.827381	Upregulated	0.216416	3.82311	0.000131779	0.00177614
gene:TsM_000648100	152.702	2.8233	Upregulated	0.738428	3.82339	0.000131631	0.00177614
gene:TsM_001127900	372.59	1.57209	Upregulated	0.412109	3.81475	0.000136321	0.00182869
gene:TsM_000561100	168.278	1.14433	Upregulated	0.3004	3.80933	0.000139342	0.0018605
gene:TsM_000151400	336.922	0.960412	Upregulated	0.252652	3.80132	0.000143925	0.00191274
gene:TsM_000702400	3735.45	0.886852	Upregulated	0.233814	3.79298	0.000148848	0.00196673
gene:TsM_000712900	158.685	1.58361	Upregulated	0.417495	3.79312	0.000148768	0.00196673
gene:TsM_000328200	58.7566	1.64883	Upregulated	0.434685	3.79315	0.000148746	0.00196673
gene:TsM_000290700	2507.73	1.08249	Upregulated	0.285509	3.79143	0.000149785	0.00197682
gene:TsM_000899600	1453.69	1.45984	Upregulated	0.385552	3.78635	0.000152873	0.00201525
gene:TsM_001224500	909.178	1.07148	Upregulated	0.283083	3.78505	0.000153678	0.00202308
gene:TsM_000076800	204.094	0.995284	Upregulated	0.263387	3.77878	0.000157597	0.00206307
gene:TsM_000909200	274.744	1.60643	Upregulated	0.425256	3.77757	0.000158367	0.00206619
gene:TsM_000404800	480.556	0.803035	Upregulated	0.212649	3.77635	0.000159146	0.00207398
gene:TsM_000667500	1332.72	0.817809	Upregulated	0.216672	3.77441	0.000160384	0.00208062
gene:TsM_000007400	258.185	1.08295	Upregulated	0.2869	3.77464	0.000160237	0.00208062
gene:TsM_000446700	428.131	0.825206	Upregulated	0.218679	3.77361	0.000160905	0.00208265
gene:TsM_000708700	18.7428	2.21783	Upregulated	0.588325	3.76974	0.000163419	0.00211039
gene:TsM_000839800	1533.92	0.708918	Upregulated	0.188097	3.76889	0.000163973	0.00211278
gene:TsM_000333000	225.424	0.929332	Upregulated	0.246624	3.76822	0.000164416	0.00211371
gene:TsM_000454300	1485.88	1.07546	Upregulated	0.285392	3.76837	0.00016432	0.00211371
gene:TsM_000245800	3810.91	1.76306	Upregulated	0.468008	3.76715	0.000165123	0.00211803
gene:TsM_000365000	451.96	2.65212	Upregulated	0.704772	3.76309	0.000167824	0.00215025
gene:TsM_000551000	1741.71	0.85452	Upregulated	0.227243	3.76039	0.000169649	0.00216878
gene:TsM_000321200	561.199	1.25373	Upregulated	0.333737	3.75664	0.000172207	0.00219901
gene:TsM_001230000	1140.93	1.01925	Upregulated	0.271617	3.75251	0.00017507	0.00223058
gene:TsM_000255600	143.12	2.8294	Upregulated	0.75412	3.75193	0.000175479	0.0022333
gene:TsM_000762400	163.328	1.85682	Upregulated	0.494946	3.75157	0.000175729	0.00223399
gene:TsM_000704100	653.226	1.75614	Upregulated	0.468708	3.74676	0.00017913	0.00227216
gene:TsM_000622000	1081.78	0.82559	Upregulated	0.220565	3.74307	0.000181789	0.00229823
gene:TsM_000183000	2169.65	0.766069	Upregulated	0.204651	3.7433	0.000181618	0.00229823
gene:TsM_000576600	504.901	2.68996	Upregulated	0.718708	3.74277	0.000182004	0.0022984
gene:TsM_000888900	1827.87	0.793805	Upregulated	0.21226	3.73978	0.00018418	0.0023186
gene:TsM_000896200	723.12	0.798452	Upregulated	0.21377	3.7351	0.000187643	0.00235141
gene:TsM_000845400	2906.6	0.882686	Upregulated	0.23645	3.73308	0.000189154	0.00236163
gene:TsM_000778300	589.367	2.79559	Upregulated	0.748883	3.73301	0.000189204	0.00236163
gene:TsM_000620600	1754.47	0.693366	Upregulated	0.18584	3.73099	0.000190727	0.00237183
gene:TsM_000441300	188.087	1.21879	Upregulated	0.326646	3.73122	0.000190554	0.00237183
gene:TsM_000751900	9045.2	2.11416	Upregulated	0.568149	3.72114	0.000198327	0.00245298
gene:TsM_000823200	6219.58	1.60789	Upregulated	0.43219	3.72034	0.000198956	0.00245737
gene:TsM_001176900	145.873	2.52965	Upregulated	0.679989	3.72014	0.000199112	0.00245737
gene:TsM_000144100	250.088	1.00388	Upregulated	0.270041	3.71749	0.000201213	0.00247526
gene:TsM_000925000	6131.09	1.41567	Upregulated	0.380921	3.71645	0.000202045	0.00248283
gene:TsM_000751500	1825.79	1.06977	Upregulated	0.28812	3.71293	0.000204873	0.00251217
gene:TsM_001197200	3701.61	1.65272	Upregulated	0.445286	3.7116	0.000205954	0.00252194
gene:TsM_000110500	936.572	0.871922	Upregulated	0.235406	3.7039	0.000212311	0.00259224
gene:TsM_000716200	236.383	1.1655	Upregulated	0.315408	3.69521	0.000219704	0.00266028
gene:TsM_001239100	13.9852	3.06527	Upregulated	0.829596	3.69489	0.000219981	0.00266028
gene:TsM_000528900	24.2958	2.29513	Upregulated	0.62141	3.69342	0.00022126	0.00267291
gene:TsM_000474300	481.023	0.944479	Upregulated	0.25592	3.69052	0.000223794	0.00269781
gene:TsM_001211300	252.362	1.17915	Upregulated	0.319561	3.68991	0.000224335	0.00270149
gene:TsM_000155900	619.2	1.64187	Upregulated	0.445643	3.68427	0.000229361	0.0027591
gene:TsM_000704400	1417.25	0.796648	Upregulated	0.216671	3.67676	0.000236217	0.00283262
gene:TsM_001226100	971.241	1.17619	Upregulated	0.320174	3.67358	0.000239175	0.00286508
gene:TsM_000111500	843.787	0.781631	Upregulated	0.212948	3.67052	0.000242053	0.00289062
gene:TsM_000354900	14.4791	2.13674	Upregulated	0.582136	3.67051	0.000242067	0.00289062
gene:TsM_001157400	78.8578	2.01167	Upregulated	0.549959	3.65786	0.000254333	0.0030276
gene:TsM_000149800	10038.3	2.80885	Upregulated	0.768202	3.6564	0.000255783	0.00304047
gene:TsM_000643200	1151.18	1.05017	Upregulated	0.288134	3.64472	0.00026768	0.00315686
gene:TsM_000759100	1844.5	0.690683	Upregulated	0.189694	3.64103	0.000271545	0.00319335
gene:TsM_000726400	355.726	1.40308	Upregulated	0.38541	3.64047	0.000272137	0.0031962
gene:TsM_000113500	4185.8	1.00102	Upregulated	0.275201	3.63742	0.000275382	0.003231
gene:TsM_000445000	278.43	1.47987	Upregulated	0.406973	3.63628	0.000276604	0.00323868
gene:TsM_000914800	991.82	2.03777	Upregulated	0.56055	3.63531	0.000277644	0.00324753
gene:TsM_000655400	235.306	1.101	Upregulated	0.302961	3.63413	0.000278918	0.00325909
gene:TsM_000676600	995.044	0.956135	Upregulated	0.263241	3.63216	0.000281056	0.00327736
gene:TsM_000162000	2070.26	0.848754	Upregulated	0.233719	3.63151	0.000281768	0.0032774
gene:TsM_000229300	43.7658	2.40371	Upregulated	0.661924	3.6314	0.000281892	0.0032774
gene:TsM_000618300	445.22	1.01647	Upregulated	0.280274	3.62669	0.00028708	0.00332721
gene:TsM_000021300	184.145	2.19252	Upregulated	0.604669	3.62599	0.000287855	0.00332774
gene:TsM_000399400	1236.98	1.17492	Upregulated	0.324082	3.62538	0.000288534	0.00333054
gene:TsM_000435000	128.363	2.29309	Upregulated	0.632628	3.62471	0.000289281	0.00333579
gene:TsM_000618500	3888.78	1.17088	Upregulated	0.323117	3.6237	0.000290414	0.00334211
gene:TsM_000482200	36.338	1.69266	Upregulated	0.467343	3.62188	0.000292468	0.00335897
gene:TsM_000297600	645.896	2.44988	Upregulated	0.67683	3.61965	0.000295007	0.00338132
gene:TsM_000748100	258.403	1.7541	Upregulated	0.484643	3.61937	0.00029532	0.00338151
gene:TsM_000461100	766.244	0.748144	Upregulated	0.206816	3.61744	0.000297536	0.00340347
gene:TsM_000022500	172.765	0.915715	Upregulated	0.253234	3.61609	0.000299092	0.00341785
gene:TsM_000012700	218.686	0.951167	Upregulated	0.263168	3.6143	0.000301166	0.00343811
gene:TsM_001031400	861.436	1.46483	Upregulated	0.405511	3.61232	0.000303475	0.00345755
gene:TsM_000531900	1496.42	0.95073	Upregulated	0.263216	3.61198	0.000303871	0.00345861
gene:TsM_000012900	238.88	0.856529	Upregulated	0.23791	3.60022	0.000317943	0.00357953
gene:TsM_000515000	20.0325	2.06061	Upregulated	0.573246	3.59464	0.000324842	0.00364641
gene:TsM_001058800	460.811	0.861483	Upregulated	0.239647	3.5948	0.000324647	0.00364641
gene:TsM_000590000	63.9074	1.87258	Upregulated	0.521076	3.59368	0.000326039	0.00365624
gene:TsM_000887600	490.369	1.23802	Upregulated	0.345117	3.58724	0.000334201	0.00374411
gene:TsM_000387100	250.909	1.16998	Upregulated	0.32621	3.58659	0.000335036	0.00374611
gene:TsM_000767900	571.168	1.68645	Upregulated	0.470275	3.58609	0.00033567	0.00374952
gene:TsM_000418000	559.527	0.967507	Upregulated	0.270406	3.57798	0.00034626	0.0038388
gene:TsM_001076900	103.995	1.27024	Upregulated	0.355489	3.57322	0.000352614	0.00390062
gene:TsM_000012100	1804.7	0.933988	Upregulated	0.261794	3.56764	0.000360206	0.00396922
gene:TsM_000440700	1214.37	1.30343	Upregulated	0.365653	3.56466	0.000364328	0.00400575
gene:TsM_000016000	1408.04	0.823021	Upregulated	0.231035	3.56232	0.000367592	0.00403503
gene:TsM_001167000	169.425	1.35395	Upregulated	0.380241	3.56077	0.00036977	0.00404726
gene:TsM_000492300	2821.29	0.905608	Upregulated	0.254313	3.561	0.00036944	0.00404726
gene:TsM_000363200	27.1145	2.76079	Upregulated	0.77695	3.55337	0.00038033	0.00414695
gene:TsM_000582200	891.338	1.04915	Upregulated	0.295829	3.54648	0.000390422	0.00424078
gene:TsM_000827300	233.348	1.20799	Upregulated	0.340605	3.5466	0.000390232	0.00424078
gene:TsM_000390200	326.851	0.912298	Upregulated	0.257407	3.54418	0.000393832	0.00426969
gene:TsM_000616600	139.405	0.865932	Upregulated	0.244394	3.54318	0.000395332	0.00428189
gene:TsM_000066700	1499.71	1.79433	Upregulated	0.506465	3.54285	0.000395824	0.00428316
gene:TsM_001073200	373.308	1.68222	Upregulated	0.474874	3.54246	0.000396412	0.00428545
gene:TsM_000252900	6473.59	1.15475	Upregulated	0.326763	3.53391	0.000409459	0.00441397
gene:TsM_000424400	1258.23	0.756726	Upregulated	0.214196	3.53286	0.000411093	0.00442354
gene:TsM_000026400	1968.83	2.29724	Upregulated	0.650381	3.53214	0.000412205	0.00443101
gene:TsM_000133100	6792.7	3.05784	Upregulated	0.8662	3.53018	0.000415276	0.00445563
gene:TsM_000626100	9.26437	2.61335	Upregulated	0.740381	3.52974	0.000415972	0.00445891
gene:TsM_000996400	360.711	0.986474	Upregulated	0.279646	3.52757	0.000419385	0.00449128
gene:TsM_000587100	321.059	1.02466	Upregulated	0.290576	3.52632	0.000421384	0.00450845
gene:TsM_000267400	5812.03	2.33535	Upregulated	0.663212	3.52127	0.000429483	0.00458206
gene:TsM_000947900	641.663	2.70891	Upregulated	0.769388	3.52086	0.000430146	0.00458206
gene:TsM_000004200	741.97	1.28405	Upregulated	0.364704	3.52079	0.000430271	0.00458206
gene:TsM_000714600	208.206	0.933237	Upregulated	0.265012	3.52149	0.000429132	0.00458206
gene:TsM_000102100	656.082	0.865638	Upregulated	0.246163	3.51652	0.000437247	0.00464768
gene:TsM_000443900	780.236	0.883106	Upregulated	0.251154	3.5162	0.000437778	0.004649
gene:TsM_000889300	99.7155	0.997186	Upregulated	0.283743	3.51439	0.000440764	0.00467635
gene:TsM_000103000	1690.03	0.77183	Upregulated	0.219859	3.51057	0.000447143	0.00473963
gene:TsM_000948000	3702.27	2.59893	Upregulated	0.740921	3.5077	0.000451995	0.00477775
gene:TsM_000687900	840.238	0.947604	Upregulated	0.270329	3.50538	0.000455962	0.00481522
gene:TsM_000843100	79.4432	1.25598	Upregulated	0.358662	3.50186	0.000462025	0.00487475
gene:TsM_000259300	139.132	1.07819	Upregulated	0.307958	3.50111	0.000463318	0.00488388
gene:TsM_000278800	124.055	0.937758	Upregulated	0.268135	3.49733	0.000469936	0.00493995
gene:TsM_000394700	2344.5	2.61753	Upregulated	0.749048	3.49447	0.000474997	0.00498857
gene:TsM_000312800	56.6749	1.41156	Upregulated	0.404175	3.49244	0.000478633	0.00502213
gene:TsM_000404600	1586.2	0.859809	Upregulated	0.24629	3.49105	0.000481132	0.00503909
gene:TsM_000843900	161.026	1.78091	Upregulated	0.510514	3.48845	0.000485823	0.0050789
gene:TsM_000570500	46.4511	2.62748	Upregulated	0.753867	3.48534	0.000491517	0.00513372
gene:TsM_000883500	303.229	1.27253	Upregulated	0.365705	3.47967	0.00050204	0.00521501
gene:TsM_000358600	989.533	0.903033	Upregulated	0.259562	3.47906	0.000503177	0.00522207
gene:TsM_001179800	71.5291	1.48374	Upregulated	0.426644	3.47771	0.000505713	0.0052341
gene:TsM_000373800	1169.37	0.705653	Upregulated	0.202952	3.47695	0.000507147	0.00524419
gene:TsM_001140200	718.212	1.71025	Upregulated	0.492454	3.47291	0.000514856	0.00531909
gene:TsM_000988600	833.828	1.17545	Upregulated	0.339196	3.46539	0.000529458	0.00545022
gene:TsM_000623100	5466.71	0.969766	Upregulated	0.280074	3.46254	0.000535107	0.00549137
gene:TsM_000462400	807.965	0.926999	Upregulated	0.267733	3.4624	0.00053538	0.00549137
gene:TsM_000726700	233.306	1.03443	Upregulated	0.298698	3.46313	0.00053394	0.00549137
gene:TsM_000862300	1707.83	1.05531	Upregulated	0.304887	3.46132	0.000537529	0.00550352
gene:TsM_000372800	53.6217	2.08782	Upregulated	0.603229	3.46107	0.00053804	0.00550382
gene:TsM_000524400	1663.71	1.30952	Upregulated	0.378525	3.45955	0.000541088	0.00551667
gene:TsM_000472500	733.953	0.911022	Upregulated	0.263324	3.4597	0.000540787	0.00551667
gene:TsM_000260600	319.604	0.791259	Upregulated	0.228697	3.45986	0.000540462	0.00551667
gene:TsM_000145600	305.938	1.81358	Upregulated	0.524613	3.45698	0.000546257	0.00555305
gene:TsM_000821000	97.4069	1.08522	Upregulated	0.31412	3.45479	0.000550716	0.00559339
gene:TsM_000847600	100.876	1.43128	Upregulated	0.414521	3.45285	0.000554688	0.00562872
gene:TsM_000779300	374.965	1.23795	Upregulated	0.358586	3.45232	0.000555788	0.00563443
gene:TsM_000865300	373.81	0.988126	Upregulated	0.286314	3.45119	0.000558113	0.00564708
gene:TsM_001154300	70.9128	1.46575	Upregulated	0.425158	3.44754	0.000565718	0.00570013
gene:TsM_000638600	109.778	2.42115	Upregulated	0.702513	3.44642	0.000568069	0.00571876
gene:TsM_000442200	206.866	1.18147	Upregulated	0.343096	3.44357	0.000574097	0.00577435
gene:TsM_000962200	146.641	1.19836	Upregulated	0.348024	3.44332	0.00057461	0.00577442
gene:TsM_000753100	203.282	2.45422	Upregulated	0.71283	3.44293	0.000575447	0.00577775
gene:TsM_001228300	1334.05	0.917156	Upregulated	0.266457	3.44204	0.000577355	0.00579181
gene:TsM_000434000	838.93	0.735172	Upregulated	0.213672	3.44065	0.000580313	0.00581638
gene:TsM_001127800	640.865	0.750966	Upregulated	0.218366	3.43902	0.00058382	0.0058464
gene:TsM_000869000	65.6979	1.17965	Upregulated	0.343049	3.43871	0.000584487	0.00584734
gene:TsM_000141400	2524.1	0.963988	Upregulated	0.280653	3.43481	0.000592972	0.00592246
gene:TsM_001222600	178.682	1.14388	Upregulated	0.333958	3.42522	0.000614293	0.00611609
gene:TsM_000845300	681.609	0.799835	Upregulated	0.234163	3.41572	0.000636146	0.00629856
gene:TsM_000805500	164.516	1.16525	Upregulated	0.341256	3.41458	0.000638813	0.00631296
gene:TsM_000219600	207.279	0.825899	Upregulated	0.242296	3.40864	0.000652874	0.00643073
gene:TsM_000245900	175.16	1.67835	Upregulated	0.492435	3.40826	0.000653779	0.00643409
gene:TsM_000702700	2157.13	0.872685	Upregulated	0.256414	3.40343	0.000665465	0.00654346
gene:TsM_000012300	112.763	1.75089	Upregulated	0.514627	3.40224	0.000668352	0.00656619
gene:TsM_000069400	215.062	2.60991	Upregulated	0.767426	3.40086	0.000671732	0.00658978
gene:TsM_000525900	76.5224	1.22423	Upregulated	0.36021	3.39867	0.000677148	0.00663547
gene:TsM_000000100	69.8133	1.72218	Upregulated	0.506827	3.39796	0.000678907	0.00664131
gene:TsM_000011700	196.46	1.00401	Upregulated	0.295559	3.39698	0.000681348	0.00665948
gene:TsM_000275600	218.284	2.06061	Upregulated	0.607242	3.39339	0.000690336	0.00671284
gene:TsM_000759200	22.8762	2.67193	Upregulated	0.787714	3.39201	0.000693826	0.00674103
gene:TsM_000569500	25724.7	1.08612	Upregulated	0.320301	3.39094	0.000696532	0.00675583
gene:TsM_001036000	69.8075	2.85176	Upregulated	0.841347	3.38952	0.000700144	0.0067851
gene:TsM_000007100	556.422	0.736735	Upregulated	0.217628	3.3853	0.000711004	0.00687866
gene:TsM_000955000	87.6307	2.17787	Upregulated	0.643406	3.38491	0.000712027	0.00688273
gene:TsM_000857500	489.971	0.914124	Upregulated	0.270339	3.38139	0.000721188	0.00696539
gene:TsM_000290600	222.147	1.08383	Upregulated	0.320644	3.38018	0.000724373	0.00699023
gene:TsM_000401000	11113.7	1.18965	Upregulated	0.35301	3.37003	0.000751614	0.00720999
gene:TsM_000266300	371.404	1.01674	Upregulated	0.301834	3.36853	0.000755695	0.00723743
gene:TsM_001132600	15.1282	1.83798	Upregulated	0.546061	3.36588	0.000762994	0.00728899
gene:TsM_000288100	636.316	1.00764	Upregulated	0.299579	3.36353	0.000769515	0.00734514
gene:TsM_000851500	795.83	0.719986	Upregulated	0.214162	3.36187	0.000774168	0.00738338
gene:TsM_000192700	149.294	1.1345	Upregulated	0.337803	3.35848	0.000783733	0.00744488
gene:TsM_000536500	218.426	0.80173	Upregulated	0.238738	3.3582	0.000784514	0.00744488
gene:TsM_000968100	8.334	2.87303	Upregulated	0.855532	3.35818	0.000784587	0.00744488
gene:TsM_000817400	605.395	1.03105	Upregulated	0.306953	3.359	0.000782254	0.00744488
gene:TsM_000759500	4042.45	1.19238	Upregulated	0.35525	3.35644	0.000789521	0.00746742
gene:TsM_000821800	142.163	2.30921	Upregulated	0.687979	3.35651	0.000789317	0.00746742
gene:TsM_000743100	1076.49	0.759456	Upregulated	0.226457	3.35364	0.000797572	0.00753109
gene:TsM_000931600	295.879	1.00969	Upregulated	0.301171	3.35255	0.00080072	0.00755457
gene:TsM_000685100	428.172	0.939162	Upregulated	0.280166	3.35216	0.000801824	0.00755873
gene:TsM_001017300	41.5361	1.7436	Upregulated	0.520277	3.3513	0.000804328	0.00756486
gene:TsM_000618200	124.476	1.06042	Upregulated	0.316518	3.35026	0.000807343	0.0075857
gene:TsM_000710200	3020.94	1.86705	Upregulated	0.558633	3.34217	0.000831257	0.00777201
gene:TsM_000098500	509.08	2.12149	Upregulated	0.634741	3.34229	0.00083091	0.00777201
gene:TsM_000447500	650.159	1.08193	Upregulated	0.323951	3.33979	0.000838408	0.00781966
gene:TsM_001122000	408.602	1.54099	Upregulated	0.46162	3.33823	0.000843128	0.00785086
gene:TsM_000002600	129.68	1.42652	Upregulated	0.427846	3.33418	0.000855514	0.0079597
gene:TsM_000154200	437.174	0.987274	Upregulated	0.29615	3.3337	0.000857002	0.00796056
gene:TsM_000157100	1251.76	0.821073	Upregulated	0.246537	3.33042	0.000867153	0.00802222
gene:TsM_000793000	1014.42	1.06644	Upregulated	0.320174	3.33083	0.000865875	0.00802222
gene:TsM_001078900	406.91	0.914416	Upregulated	0.274686	3.32895	0.00087175	0.00805822
gene:TsM_000777300	496.329	0.759757	Upregulated	0.228279	3.3282	0.000874101	0.00807341
gene:TsM_000464000	4.90284	2.86988	Upregulated	0.863243	3.32453	0.000885661	0.00816881
gene:TsM_000148900	983.389	1.95349	Upregulated	0.587608	3.32447	0.00088586	0.00816881
gene:TsM_000641600	932.794	0.646935	Upregulated	0.19462	3.32409	0.00088708	0.00817345
gene:TsM_000691400	601.342	2.6703	Upregulated	0.804523	3.31911	0.000903041	0.00831381
gene:TsM_000579600	10620.7	1.1815	Upregulated	0.35617	3.31724	0.00090913	0.00835638
gene:TsM_001068600	334.274	2.73285	Upregulated	0.82382	3.31729	0.000908951	0.00835638
gene:TsM_000454900	162.141	0.939355	Upregulated	0.283224	3.31666	0.000911017	0.00836699
gene:TsM_000083900	1163.15	1.12831	Upregulated	0.340238	3.31623	0.00091242	0.00837314
gene:TsM_000047600	1068.28	1.33668	Upregulated	0.403149	3.31559	0.000914511	0.00838558
gene:TsM_000012500	847.343	0.710372	Upregulated	0.214309	3.31471	0.000917376	0.00840511
gene:TsM_000456500	446.24	1.47187	Upregulated	0.444077	3.31444	0.000918279	0.00840663
gene:TsM_000427900	1555.89	1.55043	Upregulated	0.467856	3.3139	0.00092003	0.00841592
gene:TsM_000527200	289.726	0.977813	Upregulated	0.296104	3.30227	0.000959067	0.00874839
gene:TsM_000471300	50.8546	2.449	Upregulated	0.742443	3.29857	0.000971802	0.00883991
gene:TsM_000563900	332.775	0.891944	Upregulated	0.270507	3.2973	0.000976198	0.00887283
gene:TsM_000204800	192.701	1.25185	Upregulated	0.380023	3.29414	0.000987246	0.00895186
gene:TsM_001098800	33.5103	1.45194	Upregulated	0.440974	3.29257	0.000992761	0.00899473
gene:TsM_000693400	123.193	2.22458	Upregulated	0.676246	3.2896	0.00100328	0.00908285
gene:TsM_000856000	525.167	0.885794	Upregulated	0.269871	3.28229	0.00102967	0.00928814
gene:TsM_000499300	625.917	1.66203	Upregulated	0.506377	3.28219	0.00103003	0.00928814
gene:TsM_000657200	47.8419	1.44842	Upregulated	0.441493	3.28073	0.00103539	0.00932174
gene:TsM_000496500	424.229	1.23528	Upregulated	0.376967	3.27687	0.00104963	0.00943509
gene:TsM_001209500	232.808	1.47091	Upregulated	0.449315	3.27368	0.00106156	0.00953479
gene:TsM_001037700	83.8303	2.42905	Upregulated	0.742129	3.27308	0.00106382	0.00954761
gene:TsM_000303200	433.63	0.969347	Upregulated	0.29634	3.27106	0.00107144	0.00959335
gene:TsM_000788600	3404.29	2.30504	Upregulated	0.704671	3.27108	0.00107137	0.00959335
gene:TsM_000035200	1344.42	0.787992	Upregulated	0.241001	3.26967	0.00107673	0.00962566
gene:TsM_001231800	1394.52	1.68072	Upregulated	0.514181	3.26873	0.00108032	0.00965022
gene:TsM_000778900	11182.6	1.64743	Upregulated	0.504306	3.26673	0.00108797	0.00969842
gene:TsM_000695300	2466.84	0.79693	Upregulated	0.244004	3.26606	0.00109057	0.00970376
gene:TsM_000078700	547.452	2.01977	Upregulated	0.618511	3.26554	0.00109255	0.00971331
gene:TsM_000765500	144.655	1.19295	Upregulated	0.365341	3.26532	0.00109342	0.00971331
gene:TsM_000589900	65.4049	1.83331	Upregulated	0.561946	3.26244	0.00110459	0.00978274
gene:TsM_000858000	71.7236	1.05487	Upregulated	0.323697	3.25882	0.00111877	0.00988534
gene:TsM_000105100	1779.4	0.984634	Upregulated	0.302202	3.25819	0.00112124	0.00989949
gene:TsM_000907700	2771.38	0.761318	Upregulated	0.233784	3.2565	0.00112794	0.00995095
gene:TsM_000005600	1337.09	1.74557	Upregulated	0.536254	3.25512	0.00113343	0.00999171
gene:TsM_000273500	509.145	0.932549	Upregulated	0.286524	3.2547	0.00113513	0.00999894
gene:TsM_000739800	135.02	1.26671	Upregulated	0.389829	3.2494	0.00115647	0.0101478
gene:TsM_000986100	142.864	1.35276	Upregulated	0.417156	3.24281	0.00118357	0.0103617
gene:TsM_000213700	298.512	0.932695	Upregulated	0.287703	3.24187	0.00118749	0.010388
gene:TsM_000561300	832.354	2.19376	Upregulated	0.677749	3.23684	0.00120863	0.0105487
gene:TsM_000742500	1775.35	0.667044	Upregulated	0.206121	3.23617	0.00121145	0.0105652
gene:TsM_000519100	121.779	0.994652	Upregulated	0.307565	3.23396	0.00122087	0.0106393
gene:TsM_000058500	916.456	0.718031	Upregulated	0.222307	3.2299	0.00123833	0.0107586
gene:TsM_000699600	255.785	1.80409	Upregulated	0.559532	3.22428	0.00126288	0.0109469
gene:TsM_000274600	261.81	0.93215	Upregulated	0.289232	3.22284	0.00126925	0.0109938
gene:TsM_001184200	44.2799	1.48495	Upregulated	0.461256	3.21935	0.00128481	0.01112
gene:TsM_000909500	4487.53	2.01298	Upregulated	0.625634	3.21751	0.0012931	0.0111749
gene:TsM_000535000	517.608	0.962703	Upregulated	0.299341	3.21608	0.00129954	0.0112145
gene:TsM_000154700	757.254	1.88891	Upregulated	0.587337	3.21606	0.00129965	0.0112145
gene:TsM_000762600	2001.38	0.663993	Upregulated	0.206482	3.21574	0.00130108	0.0112184
gene:TsM_000670900	2456.55	0.712694	Upregulated	0.221806	3.21315	0.00131289	0.0112861
gene:TsM_000214200	1421.25	0.859843	Upregulated	0.267912	3.20943	0.00133	0.0114074
gene:TsM_000505700	44.0516	1.52506	Upregulated	0.475314	3.20853	0.00133417	0.0114346
gene:TsM_000508300	167.368	0.822744	Upregulated	0.256541	3.20707	0.00134096	0.0114841
gene:TsM_000462100	259.031	1.03176	Upregulated	0.322243	3.20179	0.00136576	0.0116703
gene:TsM_000508500	575.304	0.883427	Upregulated	0.275951	3.20139	0.00136768	0.011678
gene:TsM_000729100	1932.82	1.83388	Upregulated	0.573033	3.2003	0.00137283	0.011709
gene:TsM_000319300	881.626	0.825459	Upregulated	0.258357	3.19504	0.00139812	0.0119112
gene:TsM_000081000	43940.6	1.08085	Upregulated	0.33851	3.19297	0.00140816	0.0119878
gene:TsM_000757000	1388.92	0.877599	Upregulated	0.275012	3.19112	0.0014172	0.0120535
gene:TsM_000347700	76.8893	2.41043	Upregulated	0.755471	3.19063	0.00141962	0.0120583
gene:TsM_001158300	105.041	1.08942	Upregulated	0.34193	3.18608	0.00144215	0.0122315
gene:TsM_000881500	10223	0.620703	Upregulated	0.194917	3.18445	0.00145028	0.0122913
gene:TsM_001014300	2347.29	1.99542	Upregulated	0.62706	3.18218	0.00146169	0.0123788
gene:TsM_000145300	979.822	1.41709	Upregulated	0.445447	3.18127	0.0014663	0.0124087
gene:TsM_000543100	697.944	0.630632	Upregulated	0.198247	3.18104	0.00146747	0.0124093
gene:TsM_000795200	442.981	1.89295	Upregulated	0.595782	3.17725	0.00148681	0.0125636
gene:TsM_000202200	1277.2	0.812102	Upregulated	0.255746	3.17542	0.00149618	0.0126334
gene:TsM_001090700	154.768	1.6001	Upregulated	0.504224	3.17338	0.00150674	0.0126961
gene:TsM_000786900	52.0245	1.5485	Upregulated	0.488079	3.17263	0.00151062	0.0127084
gene:TsM_000150400	22505	1.94966	Upregulated	0.615574	3.16723	0.00153899	0.0129184
gene:TsM_000879700	4949.2	1.82808	Upregulated	0.577288	3.16666	0.001542	0.0129342
gene:TsM_000543500	2642.87	0.830289	Upregulated	0.262317	3.16521	0.00154971	0.0129798
gene:TsM_000065600	199.182	0.825928	Upregulated	0.260977	3.16476	0.00155213	0.0129821
gene:TsM_001031300	396.583	1.24534	Upregulated	0.393505	3.16473	0.00155225	0.0129821
gene:TsM_000164500	591.937	0.988559	Upregulated	0.312637	3.162	0.00156687	0.0130677
gene:TsM_000862400	86.1103	1.12438	Upregulated	0.355618	3.16176	0.00156821	0.0130677
gene:TsM_000240100	1708.25	0.898163	Upregulated	0.284155	3.16082	0.00157327	0.0130907
gene:TsM_000575600	323.045	0.821725	Upregulated	0.260102	3.15924	0.0015818	0.0131235
gene:TsM_000173700	197.963	0.808808	Upregulated	0.255987	3.15956	0.00158007	0.0131235
gene:TsM_000007300	455.75	0.856776	Upregulated	0.271269	3.15841	0.00158635	0.0131421
gene:TsM_000455300	7.05344	2.70442	Upregulated	0.856649	3.15698	0.00159413	0.0131779
gene:TsM_001088500	2144.11	1.29401	Upregulated	0.410223	3.15441	0.00160826	0.0132754
gene:TsM_000594400	54.9282	1.59255	Upregulated	0.504966	3.15378	0.00161173	0.0132944
gene:TsM_000802900	295.086	1.35711	Upregulated	0.430362	3.15342	0.00161368	0.013301
gene:TsM_001011300	1369.2	1.36014	Upregulated	0.431394	3.15289	0.00161664	0.0133061
gene:TsM_000697400	144.163	1.34893	Upregulated	0.428081	3.15111	0.0016265	0.0133612
gene:TsM_000573600	1671.36	1.57803	Upregulated	0.500794	3.15105	0.00162685	0.0133612
gene:TsM_000613500	454.864	0.641276	Upregulated	0.203653	3.14887	0.00163903	0.0134516
gene:TsM_000740100	55.4649	1.4072	Upregulated	0.447178	3.14685	0.00165038	0.0135253
gene:TsM_001187800	3051.45	0.957872	Upregulated	0.30454	3.14531	0.00165913	0.0135873
gene:TsM_000431900	2824.77	1.0123	Upregulated	0.322023	3.14358	0.00166896	0.013658
gene:TsM_001037200	43.4557	1.62818	Upregulated	0.518471	3.14035	0.00168747	0.0137798
gene:TsM_000023400	3024.86	0.979815	Upregulated	0.312118	3.13924	0.00169385	0.013822
gene:TsM_000848500	149.956	1.08164	Upregulated	0.344677	3.13813	0.0017003	0.0138648
gene:TsM_000277900	200.43	0.894911	Upregulated	0.285276	3.137	0.00170688	0.0139084
gene:TsM_000077300	257.469	1.33023	Upregulated	0.424103	3.13657	0.00170938	0.0139189
gene:TsM_000376800	3514.52	0.991444	Upregulated	0.316136	3.13614	0.0017119	0.0139195
gene:TsM_000670300	523.821	0.948539	Upregulated	0.302485	3.13582	0.00171372	0.0139245
gene:TsM_000491500	534.1	0.751935	Upregulated	0.239962	3.13356	0.00172699	0.0140123
gene:TsM_001121000	325.943	0.705126	Upregulated	0.225197	3.13115	0.00174123	0.0140978
gene:TsM_000476700	783.989	0.751605	Upregulated	0.240091	3.1305	0.00174507	0.0141089
gene:TsM_000871000	100.21	0.843462	Upregulated	0.269577	3.12883	0.00175502	0.0141792
gene:TsM_000554400	3805.65	2.27391	Upregulated	0.727077	3.12746	0.00176321	0.0142237
gene:TsM_000503200	417.24	0.908641	Upregulated	0.290668	3.12605	0.00177172	0.0142637
gene:TsM_001168900	6.16912	2.67843	Upregulated	0.857043	3.1252	0.00177687	0.0142951
gene:TsM_000663100	2033.02	0.629568	Upregulated	0.201526	3.124	0.0017841	0.0143432
gene:TsM_000000200	735.235	1.35595	Upregulated	0.434264	3.12241	0.00179378	0.0143965
gene:TsM_000691000	195.652	0.805412	Upregulated	0.257933	3.12257	0.0017928	0.0143965
gene:TsM_000915400	103.23	1.37966	Upregulated	0.441911	3.12203	0.00179608	0.0143989
gene:TsM_000740200	607.965	2.43282	Upregulated	0.779625	3.1205	0.00180544	0.0144507
gene:TsM_000632700	7161.95	2.42217	Upregulated	0.776432	3.11961	0.0018109	0.0144507
gene:TsM_001047700	748.374	1.04698	Upregulated	0.33562	3.11953	0.00181141	0.0144507
gene:TsM_000857700	113.871	1.28927	Upregulated	0.413288	3.11954	0.00181134	0.0144507
gene:TsM_000697000	998.681	0.781179	Upregulated	0.250499	3.11849	0.00181781	0.0144917
gene:TsM_000454700	707.504	1.44064	Upregulated	0.462526	3.11473	0.00184116	0.0146268
gene:TsM_000331200	1711.29	1.12876	Upregulated	0.363329	3.10673	0.00189167	0.0149552
gene:TsM_000793500	446.176	0.785931	Upregulated	0.253067	3.10563	0.00189876	0.0150009
gene:TsM_000239500	298.594	1.34287	Upregulated	0.432579	3.10435	0.00190701	0.0150348
gene:TsM_000557200	808.772	0.929247	Upregulated	0.299334	3.10438	0.00190678	0.0150348
gene:TsM_000739300	1152.86	0.576656	Upregulated	0.185853	3.10275	0.0019173	0.0151055
gene:TsM_000618800	266.109	0.79726	Upregulated	0.256974	3.1025	0.00191895	0.0151081
gene:TsM_000845700	520.43	0.95562	Upregulated	0.30836	3.09904	0.00194151	0.0152332
gene:TsM_000684000	246.66	1.1781	Upregulated	0.380518	3.09605	0.00196116	0.0153557
gene:TsM_000638800	6.63235	2.68146	Upregulated	0.866727	3.09378	0.00197625	0.0154421
gene:TsM_000659700	419.697	0.8278	Upregulated	0.267666	3.09266	0.00198375	0.01549
gene:TsM_000455000	10400.4	1.50267	Upregulated	0.486015	3.09182	0.00198933	0.015523
gene:TsM_000735800	97.7838	1.28512	Upregulated	0.415815	3.09061	0.00199746	0.0155758
gene:TsM_001219300	1055.24	0.826716	Upregulated	0.267821	3.08682	0.00202311	0.0157328
gene:TsM_000930800	20.1691	1.48589	Upregulated	0.481904	3.08338	0.00204664	0.0158834
gene:TsM_000018500	5528.34	1.01585	Upregulated	0.330313	3.07543	0.00210197	0.0162765
gene:TsM_000487600	639.059	0.619878	Upregulated	0.201872	3.07065	0.00213593	0.0164755
gene:TsM_000418800	954.177	0.800796	Upregulated	0.260866	3.06976	0.00214232	0.0165137
gene:TsM_000724100	17.6093	1.705	Upregulated	0.555458	3.06954	0.00214388	0.0165145
gene:TsM_000724400	969.097	0.797958	Upregulated	0.260026	3.06876	0.00214947	0.0165352
gene:TsM_000142300	2369.77	1.06864	Upregulated	0.348424	3.06707	0.0021617	0.0165856
gene:TsM_001235000	735.597	0.630668	Upregulated	0.205627	3.06705	0.00216183	0.0165856
gene:TsM_000649300	6504.51	2.16164	Upregulated	0.706021	3.06173	0.00220065	0.0168014
gene:TsM_000741000	9049.14	1.01124	Upregulated	0.330349	3.06113	0.00220502	0.0168153
gene:TsM_000648300	465.07	0.745198	Upregulated	0.243532	3.05995	0.00221372	0.0168704
gene:TsM_000491000	170.028	0.940901	Upregulated	0.307531	3.05953	0.00221685	0.0168829
gene:TsM_000593300	18.8343	2.63812	Upregulated	0.86275	3.05781	0.00222964	0.0169465
gene:TsM_000913500	539.007	0.930009	Upregulated	0.304271	3.05651	0.0022393	0.0169859
gene:TsM_000125900	1752.38	1.39452	Upregulated	0.456548	3.05448	0.00225453	0.0170902
gene:TsM_000051900	1014.15	0.629171	Upregulated	0.206024	3.05387	0.00225913	0.0171137
gene:TsM_001063000	428.349	1.27231	Upregulated	0.41711	3.05029	0.00228623	0.0172845
gene:TsM_000682300	652.183	0.990575	Upregulated	0.324973	3.04817	0.00230236	0.017372
gene:TsM_000643300	141.078	0.83402	Upregulated	0.273579	3.04855	0.0022995	0.017372
gene:TsM_000124100	68.5411	0.971348	Upregulated	0.318691	3.04793	0.00230424	0.0173746
gene:TsM_000371300	786.929	1.46335	Upregulated	0.48018	3.04751	0.00230748	0.0173876
gene:TsM_000005500	570.349	1.75575	Upregulated	0.576876	3.04355	0.00233808	0.0176065
gene:TsM_000807400	4492.05	2.14283	Upregulated	0.704245	3.04274	0.00234437	0.0176423
gene:TsM_000592100	683.34	1.10669	Upregulated	0.363805	3.04199	0.00235019	0.0176628
gene:TsM_000652500	359.49	1.10306	Upregulated	0.362638	3.04176	0.00235203	0.017665
gene:TsM_001160500	899.704	0.813997	Upregulated	0.26766	3.04117	0.00235664	0.017688
gene:TsM_000173000	1008.71	1.83072	Upregulated	0.602372	3.03919	0.00237217	0.0177928
gene:TsM_000764400	703.573	0.818597	Upregulated	0.269412	3.03846	0.00237793	0.0178244
gene:TsM_000431100	4343.37	2.28287	Upregulated	0.75291	3.03206	0.00242891	0.0181826
gene:TsM_000277600	174.979	1.06625	Upregulated	0.351751	3.03127	0.00243529	0.0182184
gene:TsM_000449800	262.659	0.888366	Upregulated	0.293125	3.03067	0.00244013	0.0182426
gene:TsM_000325500	8.79701	2.55522	Upregulated	0.843766	3.02836	0.00245887	0.0183467
gene:TsM_000705700	177.255	0.783084	Upregulated	0.258607	3.02808	0.00246111	0.0183514
gene:TsM_000821400	385.614	1.15946	Upregulated	0.383009	3.02724	0.00246797	0.0183905
gene:TsM_000376200	1126.5	0.980242	Upregulated	0.324005	3.02539	0.00248313	0.0184674
gene:TsM_001177000	72.7611	1.55749	Upregulated	0.514803	3.0254	0.002483	0.0184674
gene:TsM_000732700	4056.32	2.08812	Upregulated	0.690549	3.02386	0.00249575	0.0185492
gene:TsM_000796400	653.557	1.09172	Upregulated	0.361132	3.02304	0.00250252	0.0185752
gene:TsM_000952000	100.067	1.11224	Upregulated	0.368159	3.02109	0.00251866	0.0186708
gene:TsM_000944300	153.2	1.08629	Upregulated	0.359593	3.02089	0.00252032	0.018671
gene:TsM_000171400	1412.91	0.646568	Upregulated	0.214131	3.01949	0.00253201	0.0187454
gene:TsM_000479700	263.342	0.784614	Upregulated	0.259896	3.01896	0.00253644	0.0187661
gene:TsM_000269700	321.485	0.760992	Upregulated	0.252413	3.01487	0.00257088	0.0189385
gene:TsM_001014200	1516.08	0.8044	Upregulated	0.266891	3.01396	0.00257861	0.0189674
gene:TsM_000070400	1629.82	0.895833	Upregulated	0.297369	3.01253	0.00259081	0.0190447
gene:TsM_001193800	581.798	0.730076	Upregulated	0.242362	3.01234	0.00259246	0.0190447
gene:TsM_000890300	31.3963	2.48163	Upregulated	0.823932	3.01193	0.00259591	0.0190579
gene:TsM_000413400	35.2448	1.21613	Upregulated	0.404034	3.00997	0.00261273	0.0191321
gene:TsM_000399500	186.242	0.995071	Upregulated	0.330572	3.01014	0.00261123	0.0191321
gene:TsM_000061800	99.5177	2.31582	Upregulated	0.769719	3.00865	0.00262408	0.0192029
gene:TsM_000382900	140.253	0.792274	Upregulated	0.263665	3.00485	0.0026571	0.0194072
gene:TsM_000617400	1381.52	0.631162	Upregulated	0.210242	3.00208	0.00268146	0.0195601
gene:TsM_000888800	40208.1	0.748802	Upregulated	0.249965	2.99563	0.0027388	0.0199147
gene:TsM_000923100	136.239	1.59985	Upregulated	0.534205	2.99482	0.00274609	0.0199551
gene:TsM_000740600	498.783	1.23804	Upregulated	0.413616	2.99321	0.00276063	0.0200479
gene:TsM_001117600	551.937	1.03166	Upregulated	0.345065	2.98977	0.0027919	0.0202364
gene:TsM_000203000	305.911	0.834569	Upregulated	0.279161	2.98956	0.00279377	0.0202371
gene:TsM_001007700	749.789	0.871392	Upregulated	0.291513	2.98921	0.002797	0.0202476
gene:TsM_001193300	387.75	1.94637	Upregulated	0.651953	2.98544	0.00283168	0.0204727
gene:TsM_000541500	84.2624	1.38971	Upregulated	0.465756	2.98378	0.00284709	0.0205711
gene:TsM_000245100	1462.11	0.93902	Upregulated	0.315135	2.97973	0.00288498	0.0207835
gene:TsM_000870800	896.06	0.689095	Upregulated	0.231266	2.97967	0.00288559	0.0207835
gene:TsM_000971100	521.688	1.05013	Upregulated	0.352625	2.97804	0.00290097	0.020868
gene:TsM_000051000	1800.53	1.11767	Upregulated	0.375962	2.97284	0.00295062	0.0211452
gene:TsM_000769200	1820.82	0.965737	Upregulated	0.324803	2.9733	0.0029462	0.0211452
gene:TsM_000970300	126.587	1.01175	Upregulated	0.340269	2.9734	0.00294522	0.0211452
gene:TsM_000841700	1879.73	0.814315	Upregulated	0.27396	2.97239	0.00295493	0.0211628
gene:TsM_001009500	209.223	2.13611	Upregulated	0.718864	2.97151	0.00296337	0.0211833
gene:TsM_001040400	213.729	0.956695	Upregulated	0.322603	2.96554	0.00302148	0.0215448
gene:TsM_000749500	1418.7	0.891405	Upregulated	0.300932	2.96215	0.00305502	0.0217161
gene:TsM_001141600	339.479	2.27921	Upregulated	0.769428	2.96221	0.00305442	0.0217161
gene:TsM_001001400	14973.1	1.60922	Upregulated	0.543414	2.96132	0.00306326	0.0217418
gene:TsM_000163700	117.121	1.10652	Upregulated	0.373673	2.96121	0.00306434	0.0217418
gene:TsM_001247600	220.509	1.12061	Upregulated	0.3787	2.95909	0.00308551	0.0218784
gene:TsM_000517800	154.044	1.36003	Upregulated	0.459722	2.95838	0.00309257	0.0219149
gene:TsM_000818400	3653.76	0.952021	Upregulated	0.321941	2.95713	0.00310515	0.0219767
gene:TsM_000021400	241.194	0.976602	Upregulated	0.330436	2.95549	0.00312172	0.0220802
gene:TsM_000287400	478.793	1.01744	Upregulated	0.344372	2.95447	0.00313208	0.0221261
gene:TsM_000221500	1578.89	0.77992	Upregulated	0.264094	2.95319	0.0031451	0.0222044
gene:TsM_001212500	125.013	1.00473	Upregulated	0.340645	2.9495	0.00318285	0.0223878
gene:TsM_000681100	714.484	0.789983	Upregulated	0.268241	2.94505	0.00322901	0.0226706
gene:TsM_000245600	2017.17	1.30007	Upregulated	0.441685	2.94343	0.00324598	0.0227713
gene:TsM_001153300	82.3246	1.0492	Upregulated	0.35676	2.9409	0.00327255	0.022934
gene:TsM_000174300	296.338	0.774571	Upregulated	0.263495	2.93961	0.00328628	0.0230027
gene:TsM_000765000	1007.81	1.1261	Upregulated	0.383225	2.93848	0.00329821	0.0230572
gene:TsM_000934500	652.184	0.72085	Upregulated	0.245516	2.93605	0.00332416	0.0232244
gene:TsM_000857800	64.7504	1.03488	Upregulated	0.352531	2.93558	0.00332928	0.0232459
gene:TsM_001199100	58.7672	1.18329	Upregulated	0.403228	2.93455	0.00334029	0.0232943
gene:TsM_000551700	572.673	0.800149	Upregulated	0.272799	2.93311	0.00335584	0.0233741
gene:TsM_000990900	242.627	0.847953	Upregulated	0.289283	2.93122	0.00337635	0.0234884
gene:TsM_001126700	148.543	1.14835	Upregulated	0.391821	2.93081	0.00338082	0.0235052
gene:TsM_000908600	371.544	1.38396	Upregulated	0.472402	2.92963	0.00339368	0.0235802
gene:TsM_000940100	816.362	2.33505	Upregulated	0.797136	2.9293	0.00339722	0.0235904
gene:TsM_000762200	200.216	1.39833	Upregulated	0.47778	2.92673	0.00342545	0.0237287
gene:TsM_000208400	35.2494	1.47826	Upregulated	0.505266	2.92572	0.00343665	0.0237631
gene:TsM_000994600	20759.3	2.19157	Upregulated	0.749051	2.92579	0.00343578	0.0237631
gene:TsM_001186000	455.906	1.77672	Upregulated	0.607511	2.92459	0.00344912	0.0238348
gene:TsM_000080500	657.419	1.55176	Upregulated	0.531234	2.92105	0.00348851	0.0240454
gene:TsM_001015200	18852	1.4706	Upregulated	0.503396	2.92136	0.00348507	0.0240454
gene:TsM_000860800	481.72	1.38191	Upregulated	0.473013	2.92151	0.00348339	0.0240454
gene:TsM_000852800	575.262	1.13316	Upregulated	0.388029	2.9203	0.00349695	0.0240779
gene:TsM_001100800	153.802	1.41519	Upregulated	0.484774	2.91928	0.0035084	0.0241422
gene:TsM_000803300	29.7551	2.45784	Upregulated	0.842076	2.91879	0.0035139	0.0241509
gene:TsM_000940200	495.925	0.640218	Upregulated	0.21937	2.91844	0.00351786	0.0241636
gene:TsM_000543700	644.394	0.845967	Upregulated	0.290016	2.91696	0.00353457	0.0242638
gene:TsM_000596700	731.605	1.05116	Upregulated	0.360515	2.91572	0.00354867	0.0243313
gene:TsM_000514100	1784.7	0.653659	Upregulated	0.224205	2.91545	0.00355178	0.024338
gene:TsM_000881400	16128	0.596846	Upregulated	0.204733	2.91524	0.00355413	0.0243395
gene:TsM_000358300	49.82	1.23993	Upregulated	0.425399	2.91475	0.00355969	0.0243484
gene:TsM_000974300	46.8453	1.16286	Upregulated	0.399085	2.91381	0.00357049	0.0244076
gene:TsM_000958100	81.4135	0.974892	Upregulated	0.334601	2.91359	0.00357297	0.02441
gene:TsM_000984000	338.013	0.721454	Upregulated	0.247728	2.91228	0.00358796	0.0244977
gene:TsM_000747500	4660.57	1.07513	Upregulated	0.369393	2.91053	0.00360813	0.0245913
gene:TsM_000547700	169.324	1.16676	Upregulated	0.401128	2.9087	0.00362938	0.0247066
gene:TsM_000459900	192.16	2.2919	Upregulated	0.788054	2.90831	0.0036339	0.0247189
gene:TsM_000839300	87.947	1.40035	Upregulated	0.481588	2.90777	0.00364019	0.024736
gene:TsM_000925200	3030.11	1.43438	Upregulated	0.493618	2.90585	0.00366263	0.0248497
gene:TsM_001036600	1107.32	0.652893	Upregulated	0.224688	2.90577	0.00366346	0.0248497
gene:TsM_000323700	134.019	0.988204	Upregulated	0.340276	2.90412	0.00368282	0.0249429
gene:TsM_000274500	600.089	0.866815	Upregulated	0.298494	2.90396	0.00368478	0.0249429
gene:TsM_001065100	479.768	0.990208	Upregulated	0.341104	2.90295	0.00369662	0.0249832
gene:TsM_000286300	1230.44	0.70505	Upregulated	0.242965	2.90186	0.00370959	0.0250435
gene:TsM_000996300	98.2334	0.828903	Upregulated	0.285964	2.89863	0.00374795	0.0252726
gene:TsM_000118200	1177.07	0.657196	Upregulated	0.226787	2.89785	0.00375727	0.0253205
gene:TsM_000531800	3012.96	0.698609	Upregulated	0.241432	2.89361	0.0038084	0.0255711
gene:TsM_000332600	481.282	0.856361	Upregulated	0.295968	2.89342	0.00381066	0.0255711
gene:TsM_000421200	289.824	0.709504	Upregulated	0.245225	2.89328	0.00381237	0.0255711
gene:TsM_000158200	235.004	0.857808	Upregulated	0.296626	2.89188	0.00382943	0.0256705
gene:TsM_000646500	163.983	1.16802	Upregulated	0.404447	2.88795	0.00387768	0.0259329
gene:TsM_000262000	357.14	0.804458	Upregulated	0.278637	2.88711	0.00388794	0.0259864
gene:TsM_000564200	83.175	0.939178	Upregulated	0.325514	2.88522	0.00391142	0.026128
gene:TsM_000421600	927.559	0.96904	Upregulated	0.336086	2.88331	0.00393522	0.0262563
gene:TsM_001111600	359.433	1.24546	Upregulated	0.432445	2.88004	0.00397628	0.0265147
gene:TsM_000041400	539.664	1.00301	Upregulated	0.34918	2.87248	0.00407259	0.0270779
gene:TsM_001140300	97.2113	2.10586	Upregulated	0.73329	2.8718	0.00408147	0.0271053
gene:TsM_000830800	835.894	0.997761	Upregulated	0.347699	2.86961	0.00410978	0.0272616
gene:TsM_000737800	437.901	0.664938	Upregulated	0.231868	2.86775	0.00413404	0.027359
gene:TsM_000172000	256.551	0.759761	Upregulated	0.265057	2.86641	0.00415157	0.027459
gene:TsM_000263500	112.893	1.73953	Upregulated	0.607015	2.86572	0.00416067	0.0274715
gene:TsM_000324100	145.844	0.853231	Upregulated	0.29773	2.86579	0.00415976	0.0274715
gene:TsM_000938500	68.1323	1.03489	Upregulated	0.361221	2.86497	0.00417054	0.0275207
gene:TsM_000626200	72.5521	1.43497	Upregulated	0.501045	2.86395	0.00418394	0.0275932
gene:TsM_000945500	7.13096	2.26298	Upregulated	0.790269	2.86356	0.00418909	0.0276112
gene:TsM_000784500	581.243	0.63031	Upregulated	0.220132	2.86332	0.0041922	0.0276158
gene:TsM_000884000	4863.93	2.13073	Upregulated	0.744295	2.86275	0.0041998	0.0276339
gene:TsM_000694900	954.001	1.09826	Upregulated	0.383744	2.86196	0.00421035	0.0276874
gene:TsM_000336300	65.2296	1.34089	Upregulated	0.46859	2.86154	0.00421587	0.0277078
gene:TsM_000624000	295.091	0.793432	Upregulated	0.27732	2.86107	0.00422215	0.0277193
gene:TsM_000935700	325.85	1.57743	Upregulated	0.551453	2.8605	0.00422976	0.0277193
gene:TsM_000029100	3046.88	1.23113	Upregulated	0.430321	2.86097	0.00422352	0.0277193
gene:TsM_000861000	1477.38	0.687994	Upregulated	0.240501	2.86067	0.0042274	0.0277193
gene:TsM_000889400	227.351	0.977875	Upregulated	0.341967	2.85956	0.00424232	0.0277856
gene:TsM_000910600	193.271	0.828304	Upregulated	0.289863	2.85757	0.00426902	0.0278835
gene:TsM_000696600	166.613	0.744737	Upregulated	0.260622	2.85753	0.00426948	0.0278835
gene:TsM_000694000	1217.73	1.69596	Upregulated	0.594206	2.85417	0.00431501	0.0281326
gene:TsM_000510700	2893.93	0.707649	Upregulated	0.248027	2.85312	0.00432924	0.0282092
gene:TsM_000900500	1466.8	0.837552	Upregulated	0.293626	2.85245	0.00433837	0.0282526
gene:TsM_000455600	291.497	0.844025	Upregulated	0.296179	2.84971	0.00437585	0.028448
gene:TsM_001180900	153.765	1.34195	Upregulated	0.471085	2.84863	0.00439075	0.0285124
gene:TsM_000229400	14.7053	2.41075	Upregulated	0.846248	2.84876	0.00438903	0.0285124
gene:TsM_000582700	2961.25	1.30865	Upregulated	0.459438	2.84837	0.00439433	0.0285194
gene:TsM_000494400	1390.46	1.24419	Upregulated	0.436929	2.84758	0.00440529	0.0285581
gene:TsM_000780100	107.331	1.15858	Upregulated	0.406839	2.84775	0.00440297	0.0285581
gene:TsM_000578800	1388.51	1.52311	Upregulated	0.535207	2.84583	0.00442961	0.0286832
gene:TsM_000072500	102.449	1.45678	Upregulated	0.512108	2.84468	0.00444562	0.0287705
gene:TsM_000510500	2641.08	0.750992	Upregulated	0.264169	2.84284	0.00447132	0.0288862
gene:TsM_000080100	10.799	1.69432	Upregulated	0.596029	2.84268	0.00447361	0.0288862
gene:TsM_000238800	152.921	1.16764	Upregulated	0.410835	2.84211	0.00448161	0.0289051
gene:TsM_000074200	21.672	1.59248	Upregulated	0.560605	2.84065	0.00450218	0.029005
gene:TsM_000724700	67.5465	1.27849	Upregulated	0.450426	2.83841	0.00453392	0.0291766
gene:TsM_000394800	335.549	0.865692	Upregulated	0.305121	2.83721	0.00455098	0.0292699
gene:TsM_000997100	190.004	0.902474	Upregulated	0.318155	2.83658	0.00455992	0.029279
gene:TsM_000650200	981.198	1.05621	Upregulated	0.372426	2.83602	0.0045679	0.0292961
gene:TsM_000439900	2321.83	1.88617	Upregulated	0.666212	2.83119	0.00463749	0.0296758
gene:TsM_000430100	347.291	0.597458	Upregulated	0.211024	2.83123	0.00463696	0.0296758
gene:TsM_000721900	610.948	1.21632	Upregulated	0.43026	2.82695	0.0046993	0.0299037
gene:TsM_000533500	62.9482	1.02338	Upregulated	0.361996	2.82706	0.00469781	0.0299037
gene:TsM_000032200	81.3003	0.989037	Upregulated	0.350005	2.82578	0.00471662	0.0299471
gene:TsM_000465300	295.332	1.56445	Upregulated	0.554257	2.82261	0.00476338	0.0302104
gene:TsM_000430800	296.423	1.07243	Upregulated	0.380013	2.82209	0.00477123	0.0302434
gene:TsM_000766400	143.105	0.883581	Upregulated	0.313508	2.81837	0.00482681	0.0305618
gene:TsM_000512300	1172.79	0.756606	Upregulated	0.268684	2.81597	0.00486303	0.030774
gene:TsM_000616300	356.312	0.669638	Upregulated	0.237972	2.81394	0.00489387	0.0309349
gene:TsM_000257300	109.07	1.48112	Upregulated	0.526436	2.81349	0.00490068	0.0309608
gene:TsM_000608200	163.678	1.09969	Upregulated	0.390943	2.81292	0.00490941	0.0309843
gene:TsM_000819900	1141.36	0.617682	Upregulated	0.21959	2.81289	0.00490983	0.0309843
gene:TsM_000136600	126.474	1.02075	Upregulated	0.363028	2.81176	0.00492711	0.031059
gene:TsM_000584900	89.1422	1.55718	Upregulated	0.554601	2.80775	0.00498883	0.0313788
gene:TsM_001073000	342.667	1.27459	Upregulated	0.454568	2.80395	0.00504801	0.0316986
gene:TsM_000502200	566.64	0.854734	Upregulated	0.304816	2.8041	0.00504575	0.0316986
gene:TsM_000301800	1242.74	0.612683	Upregulated	0.218569	2.80315	0.00506058	0.0317601
gene:TsM_001163600	331.612	1.71026	Upregulated	0.610288	2.80238	0.00507278	0.0318192
gene:TsM_000261500	4266.15	1.92838	Upregulated	0.68834	2.80149	0.00508676	0.0318893
gene:TsM_000725200	662.23	0.868636	Upregulated	0.310106	2.80109	0.00509303	0.0319111
gene:TsM_001111400	450.627	0.902344	Upregulated	0.322413	2.79872	0.00513054	0.0320933
gene:TsM_000610800	63.3965	1.21932	Upregulated	0.435733	2.79831	0.00513707	0.032099
gene:TsM_000407300	301.716	0.635668	Upregulated	0.227304	2.79655	0.00516514	0.0322567
gene:TsM_000469300	738.256	0.596362	Upregulated	0.21336	2.7951	0.00518836	0.0323326
gene:TsM_000953000	156.438	1.47096	Upregulated	0.526201	2.79543	0.00518307	0.0323326
gene:TsM_000517900	66.874	1.61859	Upregulated	0.57912	2.79491	0.00519146	0.0323326
gene:TsM_000495800	271.18	0.722214	Upregulated	0.258524	2.7936	0.00521246	0.0324457
gene:TsM_000642800	1044.35	1.1485	Upregulated	0.411399	2.79169	0.00524332	0.03262
gene:TsM_000418500	270.815	0.761687	Upregulated	0.27293	2.79078	0.00525818	0.0326946
gene:TsM_000798500	679.899	1.16486	Upregulated	0.417476	2.79026	0.00526664	0.0327294
gene:TsM_000678000	996.678	1.48459	Upregulated	0.532456	2.78819	0.00530038	0.0328854
gene:TsM_000800400	475.894	0.784215	Upregulated	0.281943	2.78147	0.00541136	0.0335011
gene:TsM_000575500	130.47	1.11875	Upregulated	0.402326	2.78071	0.00542406	0.0335616
gene:TsM_000126300	772.499	1.22946	Upregulated	0.442228	2.78014	0.00543351	0.0335723
gene:TsM_000841900	1024.84	0.678716	Upregulated	0.244204	2.7793	0.00544768	0.0336166
gene:TsM_000850800	769.536	0.713935	Upregulated	0.256986	2.77811	0.0054676	0.0336849
gene:TsM_000864000	2348.14	0.583355	Upregulated	0.210236	2.77476	0.00552428	0.0340157
gene:TsM_000675000	5.18157	2.1905	Upregulated	0.78974	2.7737	0.00554228	0.0340925
gene:TsM_000489200	508.813	0.673046	Upregulated	0.242849	2.77145	0.00558064	0.0342703
gene:TsM_000731500	1696.52	0.868781	Upregulated	0.313877	2.7679	0.00564183	0.0345676
gene:TsM_001180500	225.165	1.54669	Upregulated	0.559332	2.76524	0.00568801	0.0348173
gene:TsM_000234100	1222.8	0.888312	Upregulated	0.321476	2.76323	0.0057232	0.0349952
gene:TsM_000066400	137.548	1.29474	Upregulated	0.468717	2.76231	0.00573935	0.0350752
gene:TsM_000301100	17.3146	2.38505	Upregulated	0.864695	2.75826	0.00581108	0.0354566
gene:TsM_001231700	1230.43	1.60527	Upregulated	0.583578	2.75073	0.00594622	0.0362038
gene:TsM_000886000	698.445	0.624	Upregulated	0.227102	2.74766	0.00600221	0.0364863
gene:TsM_000920100	641.077	0.776975	Upregulated	0.28283	2.74715	0.00601158	0.0365043
gene:TsM_000197600	773.313	0.772784	Upregulated	0.281296	2.74723	0.00601012	0.0365043
gene:TsM_000442800	408.893	0.670768	Upregulated	0.244721	2.74095	0.00612611	0.0370815
gene:TsM_000674500	500.957	0.782178	Upregulated	0.285477	2.7399	0.00614585	0.0371616
gene:TsM_000241300	9.46232	2.15659	Upregulated	0.788947	2.7335	0.00626653	0.0377712
gene:TsM_001241900	248.728	1.08661	Upregulated	0.397545	2.7333	0.00627039	0.0377745
gene:TsM_000327800	369.117	0.709751	Upregulated	0.259708	2.73289	0.00627818	0.0378015
gene:TsM_000820700	264.934	0.860867	Upregulated	0.315517	2.72844	0.00636354	0.0382147
gene:TsM_001009600	81.9978	1.9265	Upregulated	0.706206	2.72795	0.0063729	0.0382508
gene:TsM_001201900	1278	1.01321	Upregulated	0.371589	2.72668	0.00639749	0.0383711
gene:TsM_000252000	919.014	1.01685	Upregulated	0.373088	2.7255	0.00642034	0.03842
gene:TsM_000335200	86.0486	1.22329	Upregulated	0.44884	2.72546	0.00642128	0.03842
gene:TsM_000266600	320.826	0.609047	Upregulated	0.223602	2.7238	0.00645354	0.0385725
gene:TsM_000159600	271.322	1.00958	Upregulated	0.370807	2.72266	0.00647585	0.0386857
gene:TsM_000660900	1392.45	0.975669	Upregulated	0.358643	2.72045	0.00651941	0.0389051
gene:TsM_000372700	1973.25	1.34721	Upregulated	0.49537	2.71961	0.00653589	0.0389682
gene:TsM_000383200	383.951	1.04369	Upregulated	0.384131	2.71702	0.00658726	0.0392281
gene:TsM_000835300	67.9398	2.31092	Upregulated	0.851225	2.71482	0.00663122	0.0394281
gene:TsM_000692400	1819.58	0.543457	Upregulated	0.200226	2.71422	0.0066432	0.0394788
gene:TsM_000016400	2010.11	0.687202	Upregulated	0.25345	2.7114	0.00670005	0.0396515
gene:TsM_000617600	577.709	2.21735	Upregulated	0.818642	2.70857	0.00675747	0.0398314
gene:TsM_000613800	193.644	1.03585	Upregulated	0.382469	2.70832	0.00676246	0.039835
gene:TsM_000708100	194.596	0.762624	Upregulated	0.281604	2.70815	0.00676605	0.0398356
gene:TsM_000913100	942.032	0.792155	Upregulated	0.292745	2.70596	0.00681073	0.0400574
gene:TsM_001024500	258.74	0.689015	Upregulated	0.254882	2.70327	0.00686615	0.0403417
gene:TsM_000654000	504.371	0.809409	Upregulated	0.299563	2.70197	0.00689303	0.0404788
gene:TsM_001027600	593.627	0.66734	Upregulated	0.247042	2.70132	0.00690655	0.0405165
gene:TsM_000764900	66.3766	1.74587	Upregulated	0.646724	2.69955	0.00694324	0.0407109
gene:TsM_000909300	429.906	1.86122	Upregulated	0.689608	2.69896	0.00695569	0.0407629
gene:TsM_000849300	189.615	0.916057	Upregulated	0.339597	2.69748	0.00698658	0.040902
gene:TsM_000379400	1440.06	0.800297	Upregulated	0.296851	2.69596	0.00701868	0.0410478
gene:TsM_000257800	624.48	1.54647	Upregulated	0.573685	2.69568	0.00702446	0.0410605
gene:TsM_000672000	311.071	0.990631	Upregulated	0.367583	2.69499	0.00703911	0.0411041
gene:TsM_000364400	1043.12	1.08373	Upregulated	0.402109	2.69511	0.00703656	0.0411041
gene:TsM_001163100	76.9446	1.73915	Upregulated	0.645897	2.6926	0.00708967	0.0412937
gene:TsM_000406000	258.37	0.600491	Upregulated	0.223194	2.69045	0.00713566	0.0415192
gene:TsM_000227800	86.8557	0.776426	Upregulated	0.288652	2.68984	0.00714869	0.0415473
gene:TsM_000766200	6143.99	0.581793	Upregulated	0.216303	2.68971	0.0071514	0.0415473
gene:TsM_000748700	226.883	0.822207	Upregulated	0.306036	2.68664	0.00721757	0.0418465
gene:TsM_000450000	505.785	1.54996	Upregulated	0.577112	2.68572	0.00723734	0.0419165
gene:TsM_001236800	366.795	0.765445	Upregulated	0.285536	2.68073	0.00734615	0.0424411
gene:TsM_000939300	38.3725	1.06365	Upregulated	0.397311	2.67713	0.00742552	0.0428346
gene:TsM_000101900	223.728	0.845391	Upregulated	0.315834	2.6767	0.00743522	0.0428689
gene:TsM_000555200	863.047	1.13339	Upregulated	0.423465	2.67647	0.00744029	0.0428765
gene:TsM_000086700	525.827	0.59913	Upregulated	0.224116	2.6733	0.00751096	0.0432331
gene:TsM_000049200	3525.28	0.682228	Upregulated	0.255228	2.67301	0.00751732	0.0432331
gene:TsM_000745700	18.331	1.76363	Upregulated	0.660526	2.67004	0.00758418	0.0435518
gene:TsM_000663800	1413.01	1.19109	Upregulated	0.446311	2.66874	0.00761355	0.0436985
gene:TsM_000742800	1543.98	0.690558	Upregulated	0.258956	2.6667	0.00766	0.0438768
gene:TsM_001036400	4.85922	2.26337	Upregulated	0.849023	2.66585	0.00767929	0.0439653
gene:TsM_000418200	1380.25	0.552838	Upregulated	0.207438	2.66507	0.00769713	0.0440233
gene:TsM_000136300	803.087	0.750719	Upregulated	0.281736	2.66462	0.0077076	0.044061
gene:TsM_000514800	2324.02	1.84985	Upregulated	0.694457	2.66373	0.0077279	0.044155
gene:TsM_000973700	303.592	1.73926	Upregulated	0.653024	2.6634	0.00773562	0.044177
gene:TsM_000025200	133.258	0.81953	Upregulated	0.307814	2.66242	0.00775804	0.0442723
gene:TsM_000846900	766.731	0.541799	Upregulated	0.203698	2.65981	0.00781837	0.0445827
gene:TsM_001038300	375.719	0.858948	Upregulated	0.323032	2.65902	0.00783687	0.0446436
gene:TsM_000801400	760.245	0.696464	Upregulated	0.262266	2.65557	0.00791747	0.0450353
gene:TsM_000486100	131	1.19784	Upregulated	0.451564	2.65265	0.0079863	0.0453696
gene:TsM_001063400	1216.18	0.987486	Upregulated	0.372552	2.6506	0.00803495	0.0455673
gene:TsM_000277300	217.131	0.756753	Upregulated	0.285607	2.64963	0.00805799	0.0456753
gene:TsM_000032400	673.237	0.585885	Upregulated	0.221493	2.64516	0.00816517	0.0462369
gene:TsM_000874300	157.895	0.811713	Upregulated	0.307024	2.64381	0.00819777	0.0463296
gene:TsM_001108200	1233.92	0.806497	Upregulated	0.305115	2.64325	0.00821138	0.0463835
gene:TsM_000009700	188.007	0.828319	Upregulated	0.313391	2.64308	0.00821545	0.0463836
gene:TsM_001127500	31.1945	1.48901	Upregulated	0.563591	2.642	0.00824179	0.0465093
gene:TsM_000486400	126.127	0.691194	Upregulated	0.261756	2.64061	0.00827573	0.0466777
gene:TsM_000157800	107.889	1.11073	Upregulated	0.420847	2.63927	0.00830851	0.0467812
gene:TsM_000390500	5.54155	2.28669	Upregulated	0.866437	2.63919	0.00831046	0.0467812
gene:TsM_000277800	45.0856	1.9168	Upregulated	0.726667	2.6378	0.00834464	0.0468667
gene:TsM_000428200	10260.3	2.28113	Upregulated	0.865288	2.63627	0.00838231	0.0470464
gene:TsM_000416100	2884.82	1.21375	Upregulated	0.460466	2.63591	0.00839123	0.0470733
gene:TsM_000779600	795.272	1.16695	Upregulated	0.442756	2.63564	0.00839783	0.0470872
gene:TsM_000246700	154.689	1.0292	Upregulated	0.390591	2.63498	0.00841414	0.0471093
gene:TsM_000435100	304.781	0.9102	Upregulated	0.345553	2.63404	0.0084376	0.0471645
gene:TsM_000506800	96.3452	1.36932	Upregulated	0.520007	2.63327	0.00845671	0.0471715
gene:TsM_000340500	25.1761	2.10745	Upregulated	0.800254	2.63348	0.00845154	0.0471715
gene:TsM_000276300	484.69	1.56078	Upregulated	0.592825	2.63278	0.0084688	0.0471839
gene:TsM_000840300	354.919	0.650484	Upregulated	0.247434	2.62891	0.00856579	0.0476545
gene:TsM_000502600	555.14	0.695413	Upregulated	0.264522	2.62894	0.00856505	0.0476545
gene:TsM_001238100	7899.99	1.16045	Upregulated	0.441524	2.62828	0.00858172	0.0477
gene:TsM_000796800	704.805	0.883682	Upregulated	0.336223	2.62826	0.00858232	0.0477
gene:TsM_000630100	315.572	1.09553	Upregulated	0.416893	2.62783	0.00859314	0.0477369
gene:TsM_001161500	1934.3	0.668052	Upregulated	0.254246	2.62759	0.00859934	0.0477481
gene:TsM_000865500	500.699	0.786868	Upregulated	0.299579	2.62658	0.00862484	0.0478506
gene:TsM_000378700	815.929	1.15287	Upregulated	0.439072	2.6257	0.00864714	0.0479435
gene:TsM_000868300	10.408	2.0007	Upregulated	0.762171	2.62501	0.00866472	0.0480137
gene:TsM_001033100	897.811	1.43197	Upregulated	0.545607	2.62454	0.00867661	0.0480137
gene:TsM_000150800	130.347	1.04057	Upregulated	0.396441	2.62477	0.00867077	0.0480137
gene:TsM_000724800	4405.44	1.6992	Upregulated	0.647724	2.62334	0.00870712	0.0481358
gene:TsM_000591700	155.657	1.26284	Upregulated	0.481592	2.62223	0.00873569	0.0482704
gene:TsM_000705400	1501.28	0.492919	Upregulated	0.187998	2.62193	0.00874338	0.0482895
gene:TsM_000831100	10.2472	1.88148	Upregulated	0.717718	2.62148	0.0087549	0.0483064
gene:TsM_000958200	674.062	1.77608	Upregulated	0.677624	2.62104	0.00876613	0.048345
gene:TsM_000195800	260.496	0.874052	Upregulated	0.333616	2.61993	0.0087947	0.0484791
gene:TsM_000248100	44.0004	1.08352	Upregulated	0.413616	2.61962	0.00880266	0.0484996
gene:TsM_001076000	610.36	0.789622	Upregulated	0.301507	2.61892	0.00882097	0.0485536
gene:TsM_000029600	11.5405	1.88058	Upregulated	0.718044	2.61903	0.00881794	0.0485536
gene:TsM_000198400	268.512	0.771048	Upregulated	0.294717	2.61623	0.00889076	0.0488906
gene:TsM_000465100	289.96	1.18161	Upregulated	0.452534	2.6111	0.00902514	0.0494884
gene:TsM_000917800	31.8299	1.39473	Upregulated	0.534106	2.61133	0.00901905	0.0494884
gene:TsM_000165300	934.415	0.58903	Upregulated	0.225588	2.61109	0.00902548	0.0494884
gene:TsM_000357600	1142.55	1.32852	Upregulated	0.508714	2.61153	0.00901379	0.0494884
gene:TsM_000413800	775.204	0.744687	Upregulated	0.285374	2.60951	0.00906723	0.0496696
gene:TsM_000084600	171.372	0.91802	Upregulated	0.35179	2.60956	0.00906574	0.0496696

## Sheet: S_vs_R_down
Supplementary data 2: Downregulated genes in the bladder wall of subarachnoid cyst vs scolex of vesicular cyst
Gene ID	Base mean	log2(FC)	Profile	StdErr	Wald-Stats	p-value	p-adj
gene:TsM_001075800	3694.54	-4.09785	Downregulated	0.217871	-18.8087	6.4148e-79	7.32314e-75
gene:TsM_000095600	752.917	-5.25606	Downregulated	0.302331	-17.3852	1.0689e-67	6.10126e-64
gene:TsM_000534500	1300.81	-5.71711	Downregulated	0.354931	-16.1077	2.25388e-58	8.57676e-55
gene:TsM_000134300	1298.9	-5.39609	Downregulated	0.372707	-14.4781	1.66598e-47	4.75471e-44
gene:TsM_000362700	1768.47	-5.436	Downregulated	0.405015	-13.4217	4.50964e-41	1.02964e-37
gene:TsM_000258900	682.445	-5.77664	Downregulated	0.460472	-12.545	4.23237e-36	8.05278e-33
gene:TsM_000004000	206.916	-4.46581	Downregulated	0.360716	-12.3804	3.33675e-35	5.44177e-32
gene:TsM_000534400	271.737	-6.4396	Downregulated	0.52752	-12.2073	2.8414e-34	4.05467e-31
gene:TsM_000446900	153.929	-4.97109	Downregulated	0.414417	-11.9954	3.75728e-33	4.7659e-30
gene:TsM_001169900	317.636	-6.36408	Downregulated	0.547512	-11.6236	3.12571e-31	3.56831e-28
gene:TsM_000690200	1924.01	-6.05063	Downregulated	0.551261	-10.976	4.98596e-28	4.74331e-25
gene:TsM_001229100	150.133	-4.90948	Downregulated	0.451306	-10.8784	1.46115e-27	1.28312e-24
gene:TsM_000812600	1043.79	-5.39635	Downregulated	0.50016	-10.7893	3.86916e-27	3.15503e-24
gene:TsM_000868400	367.578	-3.17295	Downregulated	0.296489	-10.7018	9.98557e-27	7.59968e-24
gene:TsM_000291900	235.865	-5.23202	Downregulated	0.491214	-10.6512	1.72129e-26	1.22814e-23
gene:TsM_001222700	987.489	-4.22738	Downregulated	0.405976	-10.4129	2.16571e-25	1.45434e-22
gene:TsM_001212900	138.358	-5.80645	Downregulated	0.563746	-10.2998	7.06349e-25	4.47982e-22
gene:TsM_000330300	720	-6.08736	Downregulated	0.602578	-10.1022	5.402e-24	3.24575e-21
gene:TsM_000598300	233.778	-4.13557	Downregulated	0.409987	-10.0871	6.3023e-24	3.59736e-21
gene:TsM_000486900	113.974	-3.93405	Downregulated	0.395797	-9.93957	2.80022e-23	1.52225e-20
gene:TsM_000569900	146.206	-6.67858	Downregulated	0.672547	-9.93028	3.07401e-23	1.59513e-20
gene:TsM_001212800	498.936	-5.1021	Downregulated	0.514033	-9.92563	3.22057e-23	1.59852e-20
gene:TsM_001220100	349.029	-4.16575	Downregulated	0.423653	-9.83292	8.12247e-23	3.86359e-20
gene:TsM_000684100	20879.9	-5.56553	Downregulated	0.57287	-9.71516	2.59831e-22	1.10739e-19
gene:TsM_000213100	418.957	-5.6557	Downregulated	0.5822	-9.71435	2.61909e-22	1.10739e-19
gene:TsM_000911600	2232.46	-3.82704	Downregulated	0.396101	-9.66178	4.38204e-22	1.72501e-19
gene:TsM_000414400	384.117	-4.57378	Downregulated	0.473635	-9.65676	4.60194e-22	1.75119e-19
gene:TsM_001117900	80.0069	-5.33175	Downregulated	0.561627	-9.4934	2.23623e-21	8.23509e-19
gene:TsM_001021600	230.997	-5.0379	Downregulated	0.530921	-9.48898	2.33304e-21	8.32313e-19
gene:TsM_001139400	208.087	-3.36707	Downregulated	0.35961	-9.36313	7.74065e-21	2.6778e-18
gene:TsM_000597500	109.504	-4.46215	Downregulated	0.477486	-9.3451	9.18037e-21	3.08244e-18
gene:TsM_000534600	80.5474	-6.17234	Downregulated	0.661761	-9.32715	1.08759e-20	3.5474e-18
gene:TsM_000671100	1958.96	-3.83276	Downregulated	0.411124	-9.32264	1.13478e-20	3.59853e-18
gene:TsM_000833000	162.856	-5.52214	Downregulated	0.597939	-9.23529	2.57589e-20	7.94765e-18
gene:TsM_000605300	5402.62	-5.03637	Downregulated	0.557333	-9.03656	1.61678e-19	4.7326e-17
gene:TsM_000444900	927.53	-3.03569	Downregulated	0.336191	-9.02965	1.72215e-19	4.91501e-17
gene:TsM_000244500	510.867	-3.80753	Downregulated	0.421888	-9.02498	1.79727e-19	5.0043e-17
gene:TsM_000018700	904.382	-2.30724	Downregulated	0.257999	-8.94281	3.794e-19	1.00726e-16
gene:TsM_000785100	99.8749	-3.78281	Downregulated	0.422939	-8.94412	3.74929e-19	1.00726e-16
gene:TsM_000447000	67.3478	-4.36302	Downregulated	0.488218	-8.93661	4.01306e-19	1.04121e-16
gene:TsM_000305700	80.4808	-3.99974	Downregulated	0.450203	-8.88428	6.43334e-19	1.63207e-16
gene:TsM_001136800	84.5855	-4.06161	Downregulated	0.458069	-8.86682	7.52643e-19	1.86786e-16
gene:TsM_000490200	141.334	-4.41838	Downregulated	0.503637	-8.77294	1.74058e-18	4.22775e-16
gene:TsM_000183600	1330.02	-3.15633	Downregulated	0.360139	-8.7642	1.88114e-18	4.47398e-16
gene:TsM_000275000	2383.54	-3.88918	Downregulated	0.445145	-8.73689	2.39619e-18	5.58263e-16
gene:TsM_000547100	931.742	-4.26313	Downregulated	0.489748	-8.70473	3.18328e-18	7.26806e-16
gene:TsM_000272500	558.586	-3.7977	Downregulated	0.437058	-8.68925	3.64826e-18	8.16638e-16
gene:TsM_000815900	58.9454	-5.53372	Downregulated	0.639219	-8.657	4.84336e-18	1.0633e-15
gene:TsM_000829800	53.0928	-5.02166	Downregulated	0.582204	-8.62526	6.3945e-18	1.37735e-15
gene:TsM_001103100	138.908	-2.75671	Downregulated	0.320756	-8.59442	8.36895e-18	1.73709e-15
gene:TsM_001213000	871.592	-5.42234	Downregulated	0.634892	-8.54057	1.33556e-17	2.72263e-15
gene:TsM_001134700	269.563	-5.37428	Downregulated	0.632602	-8.49552	1.97055e-17	3.94663e-15
gene:TsM_000336600	23552.3	-3.11076	Downregulated	0.367633	-8.46159	2.63753e-17	5.19139e-15
gene:TsM_000409300	157.319	-3.78098	Downregulated	0.448924	-8.42231	3.69128e-17	7.14232e-15
gene:TsM_000754700	199.756	-3.98713	Downregulated	0.490007	-8.13689	4.05553e-16	7.58982e-14
gene:TsM_000231000	87.1012	-4.20879	Downregulated	0.517854	-8.12737	4.38687e-16	8.0775e-14
gene:TsM_001152000	48.392	-4.37033	Downregulated	0.539039	-8.10763	5.1618e-16	9.3535e-14
gene:TsM_000381400	87.5886	-3.18129	Downregulated	0.393108	-8.09265	5.83795e-16	1.04134e-13
gene:TsM_001101900	217.266	-4.06861	Downregulated	0.505528	-8.04825	8.39872e-16	1.47507e-13
gene:TsM_000235900	84.6823	-3.8471	Downregulated	0.479752	-8.01895	1.06655e-15	1.84481e-13
gene:TsM_000271900	603.916	-5.80013	Downregulated	0.723629	-8.01534	1.09831e-15	1.87139e-13
gene:TsM_000185600	1277.27	-1.52779	Downregulated	0.192676	-7.92934	2.20322e-15	3.69882e-13
gene:TsM_001060800	65.1709	-5.02952	Downregulated	0.636913	-7.89671	2.86359e-15	4.73778e-13
gene:TsM_000538600	1940.65	-2.92776	Downregulated	0.372277	-7.86446	3.70679e-15	6.04524e-13
gene:TsM_000549100	194.922	-1.99905	Downregulated	0.255235	-7.83219	4.79436e-15	7.60173e-13
gene:TsM_001040700	245.989	-2.54773	Downregulated	0.327305	-7.78399	7.02747e-15	1.09898e-12
gene:TsM_000168500	2015.71	-3.4904	Downregulated	0.450102	-7.7547	8.85544e-15	1.36613e-12
gene:TsM_000807100	1161.54	-2.93183	Downregulated	0.379789	-7.71963	1.16666e-14	1.75244e-12
gene:TsM_001113200	794.296	-2.21922	Downregulated	0.289365	-7.66926	1.72998e-14	2.49993e-12
gene:TsM_000003301	674.6	-1.66889	Downregulated	0.217592	-7.66984	1.72211e-14	2.49993e-12
gene:TsM_000370500	1613.38	-2.08919	Downregulated	0.27364	-7.63483	2.2612e-14	3.18689e-12
gene:TsM_001205000	249.033	-2.51682	Downregulated	0.331881	-7.58351	3.36317e-14	4.68218e-12
gene:TsM_000814800	301.239	-2.06093	Downregulated	0.274857	-7.49819	6.47071e-14	8.89996e-12
gene:TsM_000070000	2119.65	-1.83423	Downregulated	0.245937	-7.45812	8.77654e-14	1.17874e-11
gene:TsM_001034700	319.989	-2.94368	Downregulated	0.396909	-7.41651	1.20244e-13	1.59617e-11
gene:TsM_000522600	759.691	-2.14018	Downregulated	0.2916	-7.33946	2.14465e-13	2.81417e-11
gene:TsM_000879900	91.5543	-2.97128	Downregulated	0.404925	-7.33787	2.17022e-13	2.81537e-11
gene:TsM_000613100	160.816	-4.33491	Downregulated	0.59378	-7.30053	2.86644e-13	3.67677e-11
gene:TsM_000785000	360.008	-3.5901	Downregulated	0.492127	-7.29507	2.98505e-13	3.78637e-11
gene:TsM_000758700	1248	-2.74467	Downregulated	0.377325	-7.27402	3.48939e-13	4.37746e-11
gene:TsM_000193100	229.447	-2.50968	Downregulated	0.347253	-7.22724	4.92905e-13	6.11631e-11
gene:TsM_000811500	193.836	-3.83249	Downregulated	0.530989	-7.21764	5.28983e-13	6.49341e-11
gene:TsM_000094700	2366.27	-3.85821	Downregulated	0.535933	-7.19905	6.06353e-13	7.36396e-11
gene:TsM_000901200	283.563	-3.69262	Downregulated	0.515698	-7.16043	8.04262e-13	9.66469e-11
gene:TsM_000338300	34.7233	-4.80931	Downregulated	0.673985	-7.13564	9.63413e-13	1.14566e-10
gene:TsM_001133300	186.792	-2.63388	Downregulated	0.374888	-7.02577	2.12885e-12	2.47989e-10
gene:TsM_001018400	386.674	-2.52931	Downregulated	0.360171	-7.02251	2.17925e-12	2.51296e-10
gene:TsM_000602300	659.881	-3.09725	Downregulated	0.442676	-6.99665	2.62158e-12	2.99279e-10
gene:TsM_000764300	102.972	-4.73077	Downregulated	0.676827	-6.98963	2.75612e-12	3.11523e-10
gene:TsM_000571500	481.761	-2.07846	Downregulated	0.298705	-6.95824	3.4455e-12	3.7821e-10
gene:TsM_000568700	1381.62	-1.74277	Downregulated	0.25108	-6.94111	3.89037e-12	4.22144e-10
gene:TsM_000955600	44.4097	-4.15179	Downregulated	0.598236	-6.94005	3.9197e-12	4.22144e-10
gene:TsM_000329000	1020.71	-3.94352	Downregulated	0.574908	-6.85939	6.91566e-12	7.37842e-10
gene:TsM_001088000	420.237	-2.8908	Downregulated	0.421523	-6.858	6.98292e-12	7.38121e-10
gene:TsM_001240300	24.9921	-5.12305	Downregulated	0.748327	-6.84601	7.59398e-12	7.95347e-10
gene:TsM_000513700	4719.73	-2.12982	Downregulated	0.313955	-6.78384	1.17023e-11	1.1928e-09
gene:TsM_000550800	45.1345	-4.10409	Downregulated	0.605733	-6.77541	1.2405e-11	1.25324e-09
gene:TsM_000180300	73.2298	-2.77006	Downregulated	0.408956	-6.77349	1.25711e-11	1.25887e-09
gene:TsM_000854200	866.472	-4.5899	Downregulated	0.684047	-6.70991	1.94739e-11	1.93317e-09
gene:TsM_000893200	393.483	-2.36032	Downregulated	0.353325	-6.6803	2.38461e-11	2.34678e-09
gene:TsM_000783000	341.699	-3.65835	Downregulated	0.549612	-6.65624	2.80928e-11	2.74109e-09
gene:TsM_000686500	543.586	-2.23068	Downregulated	0.335467	-6.64947	2.94153e-11	2.84581e-09
gene:TsM_000273800	125.912	-3.65871	Downregulated	0.550406	-6.6473	2.98524e-11	2.86382e-09
gene:TsM_001071700	3315.11	-1.61707	Downregulated	0.243478	-6.64155	3.10399e-11	2.95293e-09
gene:TsM_000774500	734.162	-1.561	Downregulated	0.235365	-6.63226	3.30582e-11	3.11895e-09
gene:TsM_000364000	49.257	-3.68476	Downregulated	0.555878	-6.62872	3.38617e-11	3.16856e-09
gene:TsM_001204900	61.7642	-3.02763	Downregulated	0.457898	-6.61201	3.79125e-11	3.4904e-09
gene:TsM_000140000	1181.26	-1.96882	Downregulated	0.299044	-6.5837	4.5889e-11	4.09272e-09
gene:TsM_000212800	198.685	-3.30135	Downregulated	0.501269	-6.58598	4.51891e-11	4.09272e-09
gene:TsM_001136900	28.8085	-3.81936	Downregulated	0.579837	-6.58695	4.48951e-11	4.09272e-09
gene:TsM_000867000	233.711	-4.02895	Downregulated	0.612117	-6.582	4.64165e-11	4.10768e-09
gene:TsM_001067600	312.507	-2.55359	Downregulated	0.388455	-6.57371	4.90784e-11	4.27694e-09
gene:TsM_001068500	105.377	-4.54922	Downregulated	0.70009	-6.49805	8.13686e-11	6.93212e-09
gene:TsM_000182500	613.284	-1.65387	Downregulated	0.25491	-6.48807	8.69428e-11	7.35214e-09
gene:TsM_000306200	1333.89	-1.62863	Downregulated	0.25251	-6.44974	1.12041e-10	9.33622e-09
gene:TsM_000389000	476.989	-1.69961	Downregulated	0.263948	-6.4392	1.20101e-10	9.86386e-09
gene:TsM_000710900	24.9031	-4.93794	Downregulated	0.767002	-6.43798	1.21072e-10	9.87257e-09
gene:TsM_000590900	701.147	-2.69894	Downregulated	0.419627	-6.43176	1.26131e-10	1.02122e-08
gene:TsM_000022000	271.725	-3.92991	Downregulated	0.61182	-6.42331	1.33338e-10	1.07197e-08
gene:TsM_000218500	175.002	-3.57403	Downregulated	0.558865	-6.39515	1.60389e-10	1.28042e-08
gene:TsM_000846200	165.248	-3.48529	Downregulated	0.54795	-6.3606	2.00964e-10	1.58221e-08
gene:TsM_000833300	39.2575	-3.61717	Downregulated	0.569247	-6.35431	2.09363e-10	1.63704e-08
gene:TsM_001005600	1951.44	-3.75574	Downregulated	0.591691	-6.34747	2.18887e-10	1.68839e-08
gene:TsM_000364700	27.1698	-4.9138	Downregulated	0.774877	-6.34139	2.27696e-10	1.74455e-08
gene:TsM_000908700	96.8505	-3.41644	Downregulated	0.539668	-6.33063	2.44157e-10	1.8582e-08
gene:TsM_000977800	163.489	-2.12924	Downregulated	0.336535	-6.32695	2.50048e-10	1.89043e-08
gene:TsM_001039200	146.337	-2.6814	Downregulated	0.423897	-6.32559	2.52263e-10	1.89462e-08
gene:TsM_000923400	475.52	-2.17851	Downregulated	0.345293	-6.30916	2.80552e-10	2.09332e-08
gene:TsM_000617100	25.5075	-4.39216	Downregulated	0.696702	-6.30422	2.89654e-10	2.13335e-08
gene:TsM_000331900	3333.85	-1.973	Downregulated	0.313154	-6.30041	2.96851e-10	2.17234e-08
gene:TsM_001149900	104.712	-3.20131	Downregulated	0.510668	-6.26887	3.63667e-10	2.64435e-08
gene:TsM_001042400	1069.95	-3.42687	Downregulated	0.547782	-6.2559	3.95223e-10	2.83765e-08
gene:TsM_000202400	163.777	-1.59399	Downregulated	0.254869	-6.25414	3.99712e-10	2.85195e-08
gene:TsM_000194600	2434.98	-1.54295	Downregulated	0.246958	-6.24784	4.16176e-10	2.95097e-08
gene:TsM_000364100	39.9165	-3.02282	Downregulated	0.484156	-6.24347	4.27964e-10	3.01582e-08
gene:TsM_001060000	27.2546	-4.38088	Downregulated	0.704753	-6.2162	5.09353e-10	3.56734e-08
gene:TsM_000099600	555.75	-2.10262	Downregulated	0.338351	-6.21431	5.15501e-10	3.58839e-08
gene:TsM_000443100	120.425	-3.11655	Downregulated	0.502097	-6.20707	5.39826e-10	3.71974e-08
gene:TsM_000118700	76.0525	-2.04094	Downregulated	0.328825	-6.20676	5.40888e-10	3.71974e-08
gene:TsM_001080400	38.9864	-3.15034	Downregulated	0.508297	-6.19784	5.7245e-10	3.91323e-08
gene:TsM_000258500	1080.48	-1.24205	Downregulated	0.200605	-6.19154	5.95775e-10	4.04843e-08
gene:TsM_000331700	4815.02	-2.01068	Downregulated	0.325932	-6.169	6.8724e-10	4.64233e-08
gene:TsM_000058800	54.7013	-2.56611	Downregulated	0.417768	-6.14243	8.12691e-10	5.394e-08
gene:TsM_000452400	99.7323	-2.52677	Downregulated	0.411444	-6.14123	8.18868e-10	5.40358e-08
gene:TsM_001120900	61.1142	-3.86802	Downregulated	0.630954	-6.13044	8.76356e-10	5.71685e-08
gene:TsM_000732500	254.441	-1.82268	Downregulated	0.297719	-6.12214	9.23256e-10	5.98858e-08
gene:TsM_000336700	763.095	-3.5402	Downregulated	0.57905	-6.11381	9.72827e-10	6.27446e-08
gene:TsM_000623400	724.905	-2.42849	Downregulated	0.398238	-6.09809	1.0734e-09	6.84577e-08
gene:TsM_000653000	524.865	-2.44972	Downregulated	0.403093	-6.07731	1.22214e-09	7.75109e-08
gene:TsM_000176300	113.832	-3.49006	Downregulated	0.574393	-6.07608	1.23155e-09	7.76764e-08
gene:TsM_000184500	497.192	-2.56009	Downregulated	0.422153	-6.06435	1.32485e-09	8.21982e-08
gene:TsM_000960000	57.6981	-2.77047	Downregulated	0.458534	-6.04201	1.52202e-09	9.19332e-08
gene:TsM_000099800	81.1091	-2.57501	Downregulated	0.426599	-6.03615	1.57833e-09	9.38447e-08
gene:TsM_001159000	24.4718	-3.86864	Downregulated	0.641536	-6.03028	1.63676e-09	9.68147e-08
gene:TsM_000571000	475.308	-2.3956	Downregulated	0.398532	-6.01107	1.84298e-09	1.0626e-07
gene:TsM_001204700	23.4985	-4.25184	Downregulated	0.708823	-5.99846	1.99198e-09	1.13702e-07
gene:TsM_000864100	105.053	-2.21365	Downregulated	0.369252	-5.99497	2.03527e-09	1.15595e-07
gene:TsM_000918300	1522.94	-2.00226	Downregulated	0.335486	-5.96825	2.39817e-09	1.33549e-07
gene:TsM_000021600	1997.91	-1.53327	Downregulated	0.25754	-5.95352	2.62439e-09	1.45437e-07
gene:TsM_000538700	6300.31	-2.94629	Downregulated	0.495879	-5.94155	2.82339e-09	1.55709e-07
gene:TsM_000707900	209.74	-2.65878	Downregulated	0.448454	-5.92876	3.05227e-09	1.67523e-07
gene:TsM_000417900	146.514	-2.09841	Downregulated	0.354552	-5.91848	3.24924e-09	1.7748e-07
gene:TsM_000004500	118.56	-3.6422	Downregulated	0.615506	-5.9174	3.27067e-09	1.778e-07
gene:TsM_000101300	320.589	-3.65082	Downregulated	0.618231	-5.90527	3.52071e-09	1.90485e-07
gene:TsM_000841200	17.7248	-4.31065	Downregulated	0.730183	-5.90352	3.55822e-09	1.91607e-07
gene:TsM_000874500	1319.63	-2.72384	Downregulated	0.462046	-5.89518	3.7427e-09	2.00595e-07
gene:TsM_000569800	63.3932	-4.18706	Downregulated	0.711702	-5.88317	4.02485e-09	2.1371e-07
gene:TsM_001052800	230.189	-3.08944	Downregulated	0.525735	-5.87641	4.19263e-09	2.19556e-07
gene:TsM_001242700	25.606	-4.02226	Downregulated	0.687069	-5.85423	4.79229e-09	2.48676e-07
gene:TsM_000139600	96.4117	-2.24827	Downregulated	0.384908	-5.84106	5.18693e-09	2.6673e-07
gene:TsM_000492400	8691.35	-1.4496	Downregulated	0.2487	-5.82872	5.58529e-09	2.8465e-07
gene:TsM_000567400	193.625	-3.56044	Downregulated	0.612182	-5.81598	6.02808e-09	3.01968e-07
gene:TsM_000113700	211.576	-3.21136	Downregulated	0.55217	-5.8159	6.0309e-09	3.01968e-07
gene:TsM_000640400	494.905	-1.23576	Downregulated	0.212438	-5.81703	5.99016e-09	3.01968e-07
gene:TsM_000708300	1100.79	-1.22019	Downregulated	0.210736	-5.79015	7.03251e-09	3.49057e-07
gene:TsM_000122700	1691.1	-1.78811	Downregulated	0.309049	-5.78584	7.21489e-09	3.56559e-07
gene:TsM_000972300	19.5305	-4.55324	Downregulated	0.787906	-5.77891	7.51847e-09	3.6996e-07
gene:TsM_000456700	1478.26	-1.27383	Downregulated	0.220817	-5.7687	7.98869e-09	3.91412e-07
gene:TsM_000845800	1366.17	-2.74714	Downregulated	0.476675	-5.76314	8.25625e-09	4.01501e-07
gene:TsM_000127500	30.4149	-3.68956	Downregulated	0.64022	-5.76296	8.26495e-09	4.01501e-07
gene:TsM_000857900	1268.27	-1.2755	Downregulated	0.222014	-5.74514	9.18435e-09	4.39188e-07
gene:TsM_000273200	75.8691	-3.26516	Downregulated	0.568352	-5.74495	9.19464e-09	4.39188e-07
gene:TsM_001050300	5307.85	-2.2513	Downregulated	0.392597	-5.73439	9.78651e-09	4.61665e-07
gene:TsM_000608100	30.0575	-3.04758	Downregulated	0.531562	-5.73326	9.8518e-09	4.62832e-07
gene:TsM_000674900	41.3432	-2.68674	Downregulated	0.468919	-5.72965	1.00638e-08	4.70856e-07
gene:TsM_000883200	118.668	-2.09784	Downregulated	0.366444	-5.72486	1.03522e-08	4.82369e-07
gene:TsM_000995800	4564.85	-3.88563	Downregulated	0.679981	-5.71432	1.1014e-08	5.11123e-07
gene:TsM_000520900	640.217	-1.92131	Downregulated	0.336494	-5.70978	1.13119e-08	5.22821e-07
gene:TsM_000741700	166.236	-2.33607	Downregulated	0.40948	-5.70496	1.16371e-08	5.35683e-07
gene:TsM_000449400	38.9925	-3.93893	Downregulated	0.691259	-5.6982	1.2108e-08	5.55121e-07
gene:TsM_000056100	7586.41	-1.72135	Downregulated	0.302262	-5.69489	1.23453e-08	5.61491e-07
gene:TsM_000768600	268.038	-1.51283	Downregulated	0.265631	-5.69522	1.23216e-08	5.61491e-07
gene:TsM_001216400	1243.68	-2.60152	Downregulated	0.457434	-5.6872	1.29142e-08	5.85035e-07
gene:TsM_000695200	19406.8	-3.05097	Downregulated	0.536765	-5.68399	1.31591e-08	5.93773e-07
gene:TsM_000144300	1554.3	-1.70679	Downregulated	0.300511	-5.67962	1.34995e-08	6.04356e-07
gene:TsM_000242600	75.1434	-3.04125	Downregulated	0.535415	-5.68016	1.34567e-08	6.04356e-07
gene:TsM_000684300	46.3928	-2.76893	Downregulated	0.489467	-5.65703	1.54015e-08	6.78855e-07
gene:TsM_001151600	23.5178	-3.92596	Downregulated	0.693923	-5.65763	1.53473e-08	6.78855e-07
gene:TsM_001053900	3519.94	-2.48451	Downregulated	0.440802	-5.63634	1.73698e-08	7.62668e-07
gene:TsM_000952200	196.443	-1.63143	Downregulated	0.289496	-5.63539	1.74659e-08	7.63947e-07
gene:TsM_000149300	14.3735	-4.40115	Downregulated	0.78327	-5.61894	1.92128e-08	8.33967e-07
gene:TsM_001181600	126.711	-1.58223	Downregulated	0.281697	-5.6168	1.94527e-08	8.41181e-07
gene:TsM_000614200	1667.12	-2.79653	Downregulated	0.498276	-5.6124	1.9954e-08	8.56372e-07
gene:TsM_000142500	13.963	-4.3901	Downregulated	0.782626	-5.60945	2.02976e-08	8.67854e-07
gene:TsM_000952300	573.009	-1.47648	Downregulated	0.264595	-5.58015	2.40309e-08	1.02365e-06
gene:TsM_000566800	1708.79	-1.58284	Downregulated	0.28399	-5.57358	2.49564e-08	1.05783e-06
gene:TsM_000126400	186.94	-2.59275	Downregulated	0.465374	-5.57132	2.52813e-08	1.06314e-06
gene:TsM_000303000	44.6543	-2.72927	Downregulated	0.491872	-5.54874	2.87737e-08	1.19448e-06
gene:TsM_000053900	23.4442	-3.60877	Downregulated	0.650769	-5.5454	2.93285e-08	1.2131e-06
gene:TsM_000283500	6185.36	-1.60448	Downregulated	0.290915	-5.51529	3.48213e-08	1.4248e-06
gene:TsM_000263100	672.757	-1.89299	Downregulated	0.344448	-5.49571	3.89131e-08	1.5809e-06
gene:TsM_000045900	6010.82	-2.47509	Downregulated	0.450586	-5.49304	3.95079e-08	1.59937e-06
gene:TsM_000141100	120.016	-1.58585	Downregulated	0.289019	-5.48703	4.08741e-08	1.64883e-06
gene:TsM_000482900	1429.01	-2.49144	Downregulated	0.455576	-5.46878	4.53151e-08	1.80489e-06
gene:TsM_001113100	69.9675	-2.10775	Downregulated	0.385431	-5.46854	4.53753e-08	1.80489e-06
gene:TsM_000538200	113.142	-2.03145	Downregulated	0.373066	-5.44529	5.17216e-08	2.04309e-06
gene:TsM_000336900	6702.44	-2.80262	Downregulated	0.515493	-5.43679	5.42495e-08	2.12093e-06
gene:TsM_000900000	13.9436	-4.29932	Downregulated	0.791157	-5.43422	5.50378e-08	2.14316e-06
gene:TsM_000803200	49.2552	-2.74088	Downregulated	0.507234	-5.40359	6.53211e-08	2.50237e-06
gene:TsM_000384700	390.801	-2.04235	Downregulated	0.378389	-5.39748	6.75825e-08	2.58034e-06
gene:TsM_001199300	13.9054	-3.98579	Downregulated	0.742168	-5.37047	7.85327e-08	2.96864e-06
gene:TsM_000336400	2831.21	-1.28397	Downregulated	0.239636	-5.35802	8.41411e-08	3.17015e-06
gene:TsM_000395900	686.296	-2.78698	Downregulated	0.522369	-5.33527	9.54042e-08	3.53615e-06
gene:TsM_001158900	14.761	-3.9956	Downregulated	0.748996	-5.33461	9.57504e-08	3.5375e-06
gene:TsM_001075100	24.6502	-3.42619	Downregulated	0.643034	-5.32817	9.92093e-08	3.64172e-06
gene:TsM_000129700	182.567	-1.39786	Downregulated	0.262347	-5.3283	9.91344e-08	3.64172e-06
gene:TsM_001165600	103.741	-2.28094	Downregulated	0.428367	-5.32474	1.011e-07	3.69922e-06
gene:TsM_000236400	234.24	-2.06931	Downregulated	0.390552	-5.29843	1.16803e-07	4.24658e-06
gene:TsM_001150700	47.008	-2.34638	Downregulated	0.443476	-5.29088	1.21728e-07	4.39761e-06
gene:TsM_000455800	2048.99	-1.22397	Downregulated	0.231365	-5.29019	1.22189e-07	4.40035e-06
gene:TsM_000535200	1133.76	-2.15809	Downregulated	0.408246	-5.28625	1.24852e-07	4.48211e-06
gene:TsM_000705300	40.878	-2.82557	Downregulated	0.534952	-5.28192	1.27835e-07	4.57481e-06
gene:TsM_000581000	526.449	-1.63339	Downregulated	0.309469	-5.27804	1.30572e-07	4.65814e-06
gene:TsM_000517400	508.248	-1.62527	Downregulated	0.307978	-5.27724	1.31147e-07	4.6641e-06
gene:TsM_001141500	42.5641	-3.17813	Downregulated	0.603798	-5.26356	1.41296e-07	4.99392e-06
gene:TsM_000169300	914.769	-1.39904	Downregulated	0.266	-5.25955	1.44411e-07	5.08825e-06
gene:TsM_000120100	149.063	-1.91559	Downregulated	0.36432	-5.25798	1.45648e-07	5.11606e-06
gene:TsM_000998400	2678.81	-1.59976	Downregulated	0.304735	-5.24967	1.5237e-07	5.33576e-06
gene:TsM_000251400	162.186	-1.68199	Downregulated	0.320554	-5.24713	1.54488e-07	5.38119e-06
gene:TsM_001111100	20.0576	-3.68772	Downregulated	0.703668	-5.24071	1.59959e-07	5.55044e-06
gene:TsM_000005300	2748.05	-2.56936	Downregulated	0.490549	-5.23772	1.62574e-07	5.62408e-06
gene:TsM_000778400	184.277	-1.81677	Downregulated	0.347002	-5.23561	1.64436e-07	5.67132e-06
gene:TsM_000539000	1358.76	-1.87924	Downregulated	0.359344	-5.22963	1.69846e-07	5.84024e-06
gene:TsM_001208600	30.2012	-3.43716	Downregulated	0.657403	-5.22839	1.70995e-07	5.8621e-06
gene:TsM_000654600	310.224	-1.58385	Downregulated	0.303007	-5.22711	1.72183e-07	5.88514e-06
gene:TsM_001089300	2960.13	-1.62283	Downregulated	0.311357	-5.2121	1.86714e-07	6.32501e-06
gene:TsM_000539100	72.4701	-2.02786	Downregulated	0.389141	-5.21112	1.87706e-07	6.3398e-06
gene:TsM_000279600	255.819	-1.78695	Downregulated	0.343279	-5.20554	1.93435e-07	6.51402e-06
gene:TsM_001097700	133.291	-1.94114	Downregulated	0.373137	-5.20223	1.96913e-07	6.61163e-06
gene:TsM_000566600	771.804	-2.95173	Downregulated	0.569582	-5.18227	2.19202e-07	7.33845e-06
gene:TsM_000630400	13.4996	-4.15643	Downregulated	0.802374	-5.18017	2.21683e-07	7.39982e-06
gene:TsM_000046900	15.9346	-3.74263	Downregulated	0.722581	-5.17953	2.22442e-07	7.4035e-06
gene:TsM_000489600	2372.5	-2.50125	Downregulated	0.483916	-5.16876	2.35648e-07	7.77501e-06
gene:TsM_000027400	526.684	-1.17487	Downregulated	0.227461	-5.16516	2.40235e-07	7.90353e-06
gene:TsM_000022700	44.2764	-2.70269	Downregulated	0.523504	-5.16269	2.4343e-07	7.93997e-06
gene:TsM_001147100	1294.02	-2.43348	Downregulated	0.471342	-5.16288	2.43182e-07	7.93997e-06
gene:TsM_001135100	13.0817	-3.87857	Downregulated	0.752082	-5.15712	2.50778e-07	8.11015e-06
gene:TsM_000781000	19.2379	-3.4855	Downregulated	0.676229	-5.15432	2.54552e-07	8.20895e-06
gene:TsM_000928200	115.157	-1.51814	Downregulated	0.295953	-5.12968	2.9024e-07	9.28118e-06
gene:TsM_000506600	65.8035	-1.90964	Downregulated	0.372445	-5.12731	2.93915e-07	9.34632e-06
gene:TsM_000298500	170.57	-3.66775	Downregulated	0.716349	-5.12006	3.0544e-07	9.65901e-06
gene:TsM_000536900	6097.45	-1.1948	Downregulated	0.234262	-5.1003	3.39122e-07	1.06945e-05
gene:TsM_000559500	23.945	-2.8273	Downregulated	0.554756	-5.09647	3.46041e-07	1.08827e-05
gene:TsM_000965300	19.1881	-4.16611	Downregulated	0.81761	-5.09548	3.47866e-07	1.091e-05
gene:TsM_000977300	735.281	-3.31141	Downregulated	0.650426	-5.09115	3.55908e-07	1.11316e-05
gene:TsM_000052300	41.0843	-3.16832	Downregulated	0.622823	-5.08704	3.63704e-07	1.13444e-05
gene:TsM_000190900	195.396	-3.72239	Downregulated	0.732463	-5.08202	3.73451e-07	1.16167e-05
gene:TsM_000531600	80.3671	-2.31329	Downregulated	0.455627	-5.07717	3.83099e-07	1.18844e-05
gene:TsM_001159300	33.9924	-2.42338	Downregulated	0.478808	-5.06128	4.16444e-07	1.2859e-05
gene:TsM_000011500	44.1941	-2.80167	Downregulated	0.553629	-5.06054	4.18062e-07	1.28641e-05
gene:TsM_000362300	2888.83	-1.49264	Downregulated	0.295103	-5.05802	4.23621e-07	1.30002e-05
gene:TsM_000272800	1680.19	-2.42457	Downregulated	0.479853	-5.05274	4.35507e-07	1.32934e-05
gene:TsM_000345600	1951.31	-1.11318	Downregulated	0.220296	-5.05308	4.3474e-07	1.32934e-05
gene:TsM_000597600	20.0579	-4.14395	Downregulated	0.820475	-5.05067	4.40269e-07	1.3403e-05
gene:TsM_000826000	16.992	-3.54106	Downregulated	0.701382	-5.04869	4.4484e-07	1.35061e-05
gene:TsM_001067700	122.347	-2.666	Downregulated	0.528701	-5.04254	4.5939e-07	1.38868e-05
gene:TsM_000286400	5107.67	-2.45662	Downregulated	0.487196	-5.04237	4.59812e-07	1.38868e-05
gene:TsM_001051600	11.4064	-4.04398	Downregulated	0.803245	-5.03455	4.7897e-07	1.43893e-05
gene:TsM_000975600	62.539	-2.38998	Downregulated	0.475386	-5.02745	4.97044e-07	1.48541e-05
gene:TsM_000607900	60.5372	-2.17803	Downregulated	0.434536	-5.0123	5.37833e-07	1.59893e-05
gene:TsM_000907300	527.494	-3.16501	Downregulated	0.632271	-5.00578	5.56365e-07	1.64546e-05
gene:TsM_000691600	5765.44	-1.56416	Downregulated	0.31282	-5.00019	5.72744e-07	1.68952e-05
gene:TsM_000659500	96.221	-2.0306	Downregulated	0.406296	-4.99784	5.79766e-07	1.70583e-05
gene:TsM_000050400	27.482	-2.7251	Downregulated	0.546542	-4.98608	6.1616e-07	1.80361e-05
gene:TsM_000013200	109.276	-2.71082	Downregulated	0.543974	-4.98336	6.24886e-07	1.82447e-05
gene:TsM_000629200	129.938	-1.96084	Downregulated	0.394109	-4.97539	6.51163e-07	1.89152e-05
gene:TsM_000491600	117.545	-2.53228	Downregulated	0.509506	-4.97006	6.69306e-07	1.93929e-05
gene:TsM_001056000	112.29	-1.4872	Downregulated	0.299521	-4.96528	6.86035e-07	1.97772e-05
gene:TsM_000428500	2473.97	-2.97129	Downregulated	0.598592	-4.96379	6.91295e-07	1.98786e-05
gene:TsM_000271200	740.516	-2.59166	Downregulated	0.523176	-4.95371	7.281e-07	2.0832e-05
gene:TsM_000590800	2299.28	-2.4108	Downregulated	0.486996	-4.95035	7.40803e-07	2.11425e-05
gene:TsM_000648500	12.6743	-3.55239	Downregulated	0.718845	-4.94181	7.74009e-07	2.19803e-05
gene:TsM_000253200	38.9129	-3.16281	Downregulated	0.641051	-4.9338	8.06468e-07	2.27887e-05
gene:TsM_000452500	507.959	-0.970612	Downregulated	0.196809	-4.93174	8.15008e-07	2.29732e-05
gene:TsM_000821900	368.928	-1.60084	Downregulated	0.324678	-4.93055	8.19972e-07	2.30562e-05
gene:TsM_000489300	155.484	-1.48996	Downregulated	0.302304	-4.92868	8.27867e-07	2.3221e-05
gene:TsM_000415400	174.37	-2.73656	Downregulated	0.555367	-4.92749	8.32939e-07	2.3306e-05
gene:TsM_000735000	17.3918	-3.34443	Downregulated	0.679921	-4.91885	8.70554e-07	2.42214e-05
gene:TsM_000674400	619.535	-1.0513	Downregulated	0.213848	-4.9161	8.82845e-07	2.44625e-05
gene:TsM_000700900	271.779	-1.44856	Downregulated	0.294708	-4.91525	8.86678e-07	2.45092e-05
gene:TsM_000209700	304.874	-2.55961	Downregulated	0.522371	-4.89998	9.58471e-07	2.62396e-05
gene:TsM_001162600	11.0695	-3.9643	Downregulated	0.809005	-4.90022	9.57316e-07	2.62396e-05
gene:TsM_000659400	288.199	-1.88331	Downregulated	0.384721	-4.89525	9.81789e-07	2.67497e-05
gene:TsM_001047400	498.084	-2.12409	Downregulated	0.434656	-4.88683	1.02475e-06	2.77875e-05
gene:TsM_000034000	211.458	-3.20338	Downregulated	0.658046	-4.86802	1.12721e-06	3.04934e-05
gene:TsM_000752600	1863.15	-1.60591	Downregulated	0.33026	-4.86256	1.15876e-06	3.12727e-05
gene:TsM_000904000	486.634	-3.18364	Downregulated	0.655558	-4.85637	1.19556e-06	3.21898e-05
gene:TsM_000872000	698.172	-1.09088	Downregulated	0.224968	-4.84902	1.2407e-06	3.31707e-05
gene:TsM_000960100	256.216	-2.97834	Downregulated	0.614175	-4.84933	1.23877e-06	3.31707e-05
gene:TsM_000870600	1083.2	-2.13083	Downregulated	0.439744	-4.84561	1.26224e-06	3.36676e-05
gene:TsM_000933500	117.825	-1.65396	Downregulated	0.341518	-4.84295	1.27922e-06	3.4041e-05
gene:TsM_000803100	2459.16	-3.70923	Downregulated	0.766839	-4.83704	1.31785e-06	3.49874e-05
gene:TsM_000503800	2536.23	-1.06522	Downregulated	0.220356	-4.83409	1.33757e-06	3.54285e-05
gene:TsM_000331300	76.2192	-3.60545	Downregulated	0.746714	-4.82843	1.37615e-06	3.6366e-05
gene:TsM_000189500	377.948	-1.66408	Downregulated	0.345319	-4.81895	1.44318e-06	3.79616e-05
gene:TsM_000286900	6475.57	-1.83076	Downregulated	0.37997	-4.81816	1.44885e-06	3.80231e-05
gene:TsM_000804800	224.416	-1.26986	Downregulated	0.263711	-4.81534	1.46951e-06	3.83889e-05
gene:TsM_000197200	309.182	-1.17565	Downregulated	0.24457	-4.80701	1.53201e-06	3.97487e-05
gene:TsM_000549000	224.176	-1.74531	Downregulated	0.363295	-4.8041	1.55452e-06	4.02413e-05
gene:TsM_000537800	763.629	-1.15651	Downregulated	0.240865	-4.80149	1.5749e-06	4.05847e-05
gene:TsM_000836100	1480.73	-1.11194	Downregulated	0.23177	-4.7976	1.60577e-06	4.12871e-05
gene:TsM_000533700	1060.71	-1.39879	Downregulated	0.291811	-4.79346	1.63926e-06	4.20536e-05
gene:TsM_000725100	31.8241	-2.25844	Downregulated	0.471249	-4.79247	1.64743e-06	4.21683e-05
gene:TsM_000201100	1768.95	-1.93546	Downregulated	0.403979	-4.79098	1.6597e-06	4.23874e-05
gene:TsM_000576400	16.0143	-3.45473	Downregulated	0.7217	-4.78693	1.69354e-06	4.3059e-05
gene:TsM_001217200	10.5895	-3.88303	Downregulated	0.813688	-4.77214	1.8228e-06	4.60378e-05
gene:TsM_001027400	3213.67	-2.44693	Downregulated	0.513022	-4.76964	1.84555e-06	4.65094e-05
gene:TsM_000425200	447.357	-2.25217	Downregulated	0.472352	-4.768	1.86064e-06	4.67865e-05
gene:TsM_000828200	43.8485	-2.07589	Downregulated	0.436116	-4.75996	1.93627e-06	4.85811e-05
gene:TsM_000339000	44.3173	-2.38888	Downregulated	0.502476	-4.75421	1.99228e-06	4.9877e-05
gene:TsM_000459700	955.198	-2.39985	Downregulated	0.505085	-4.75138	2.02028e-06	5.03571e-05
gene:TsM_000740000	58.8691	-2.63345	Downregulated	0.555699	-4.73899	2.14781e-06	5.33968e-05
gene:TsM_001038600	41.7577	-2.46063	Downregulated	0.520332	-4.72896	2.25673e-06	5.57638e-05
gene:TsM_000092300	304.578	-1.17075	Downregulated	0.247612	-4.72814	2.26585e-06	5.5868e-05
gene:TsM_000531300	41.4629	-3.06265	Downregulated	0.64821	-4.72478	2.30368e-06	5.66785e-05
gene:TsM_000033400	3567.61	-1.15934	Downregulated	0.245648	-4.71953	2.36392e-06	5.80356e-05
gene:TsM_000734700	548.312	-0.958802	Downregulated	0.203232	-4.71778	2.38436e-06	5.84116e-05
gene:TsM_000715100	17.7284	-3.1846	Downregulated	0.675199	-4.71654	2.39891e-06	5.86423e-05
gene:TsM_000246800	459.429	-1.01678	Downregulated	0.216431	-4.69794	2.62794e-06	6.38309e-05
gene:TsM_000555400	1858.92	-1.45032	Downregulated	0.308972	-4.69403	2.67878e-06	6.47902e-05
gene:TsM_000341700	11.3989	-3.62403	Downregulated	0.772606	-4.69066	2.7233e-06	6.57276e-05
gene:TsM_000710300	2231.89	-1.49762	Downregulated	0.31948	-4.68769	2.76305e-06	6.65464e-05
gene:TsM_000914100	186.361	-2.15077	Downregulated	0.45896	-4.68618	2.78345e-06	6.68967e-05
gene:TsM_000004400	4112.14	-2.17425	Downregulated	0.464476	-4.68109	2.85355e-06	6.84372e-05
gene:TsM_000592800	284.582	-2.69938	Downregulated	0.577097	-4.67751	2.9038e-06	6.94964e-05
gene:TsM_000767500	15.7011	-3.87668	Downregulated	0.82958	-4.67306	2.96743e-06	7.08706e-05
gene:TsM_000718300	1032.87	-1.51792	Downregulated	0.324929	-4.67156	2.98916e-06	7.12407e-05
gene:TsM_000366200	622.702	-2.22983	Downregulated	0.478161	-4.66335	3.11103e-06	7.39906e-05
gene:TsM_001115900	207.818	-1.28693	Downregulated	0.276032	-4.66224	3.12793e-06	7.42379e-05
gene:TsM_000511300	20.0276	-2.90224	Downregulated	0.624341	-4.64849	3.34374e-06	7.90312e-05
gene:TsM_000410500	107.134	-1.6024	Downregulated	0.345344	-4.64001	3.48384e-06	8.20032e-05
gene:TsM_000715000	274.981	-1.33059	Downregulated	0.287063	-4.63518	3.5663e-06	8.35992e-05
gene:TsM_000522500	464.291	-1.72625	Downregulated	0.372537	-4.63375	3.59097e-06	8.40051e-05
gene:TsM_000122400	720.202	-1.10966	Downregulated	0.23972	-4.629	3.67443e-06	8.57818e-05
gene:TsM_000744100	34.1485	-2.61373	Downregulated	0.565399	-4.62281	3.7858e-06	8.82014e-05
gene:TsM_000667400	2018.53	-1.15917	Downregulated	0.252072	-4.59855	4.2544e-06	9.8716e-05
gene:TsM_000749900	1175.09	-1.15538	Downregulated	0.25151	-4.59379	4.35267e-06	0.000100791
gene:TsM_000352600	9.87311	-3.76354	Downregulated	0.820203	-4.58855	4.46346e-06	0.000103147
gene:TsM_001193700	43.9906	-2.79182	Downregulated	0.60871	-4.58645	4.50843e-06	0.000103767
gene:TsM_000220500	1160.46	-2.22382	Downregulated	0.485354	-4.58184	4.60896e-06	0.000105654
gene:TsM_000425100	740.309	-2.46643	Downregulated	0.54071	-4.56146	5.08001e-06	0.000115987
gene:TsM_000036400	4623.23	-1.86322	Downregulated	0.408537	-4.56071	5.09812e-06	0.000116168
gene:TsM_001178100	1049.66	-2.66174	Downregulated	0.583786	-4.55945	5.12874e-06	0.000116633
gene:TsM_000577100	1432.68	-2.34794	Downregulated	0.515476	-4.55488	5.24146e-06	0.000118959
gene:TsM_000262100	295.941	-2.17866	Downregulated	0.478854	-4.54974	5.37127e-06	0.000121664
gene:TsM_000883100	163.594	-1.26373	Downregulated	0.277841	-4.54838	5.40593e-06	0.000122206
gene:TsM_000882600	283.987	-1.08537	Downregulated	0.238799	-4.54513	5.49007e-06	0.000123863
gene:TsM_000813500	2284.7	-1.39213	Downregulated	0.30655	-4.54128	5.5915e-06	0.000125903
gene:TsM_001087900	175.24	-2.30917	Downregulated	0.508903	-4.53755	5.69108e-06	0.000127892
gene:TsM_000195900	34.9134	-2.5661	Downregulated	0.565699	-4.53616	5.72869e-06	0.000128485
gene:TsM_000593400	11.0476	-3.53694	Downregulated	0.780366	-4.53241	5.83137e-06	0.000130531
gene:TsM_001077200	19.1043	-3.29023	Downregulated	0.727264	-4.52412	6.06466e-06	0.000135488
gene:TsM_000953600	99.9308	-2.94251	Downregulated	0.650479	-4.52361	6.07936e-06	0.000135551
gene:TsM_000256500	2381.15	-1.42995	Downregulated	0.31638	-4.51973	6.19181e-06	0.000137789
gene:TsM_001103200	3327.87	-2.61292	Downregulated	0.580277	-4.50289	6.70355e-06	0.000148887
gene:TsM_000567200	3124.56	-2.19478	Downregulated	0.487468	-4.50241	6.7188e-06	0.000148936
gene:TsM_000036100	91.3211	-2.03993	Downregulated	0.453799	-4.49523	6.94933e-06	0.000153154
gene:TsM_000020700	12.9371	-3.18904	Downregulated	0.709607	-4.4941	6.98644e-06	0.000153675
gene:TsM_000185900	241.261	-2.18469	Downregulated	0.486293	-4.49254	7.03773e-06	0.000154505
gene:TsM_000855800	81.7851	-2.29204	Downregulated	0.511282	-4.48292	7.36294e-06	0.000160411
gene:TsM_000642000	2881.08	-1.38427	Downregulated	0.308821	-4.48243	7.37974e-06	0.000160471
gene:TsM_000083700	555.793	-1.40328	Downregulated	0.313731	-4.47286	7.71812e-06	0.000167192
gene:TsM_000908300	52.1059	-2.45787	Downregulated	0.549675	-4.4715	7.76743e-06	0.000167941
gene:TsM_000859800	1374.68	-1.50865	Downregulated	0.337882	-4.46502	8.006e-06	0.000172122
gene:TsM_001242600	15.5034	-2.99089	Downregulated	0.670165	-4.46291	8.08536e-06	0.000173501
gene:TsM_000900300	1927.51	-1.29052	Downregulated	0.289202	-4.46235	8.10648e-06	0.000173628
gene:TsM_000229900	130.272	-1.62123	Downregulated	0.363696	-4.45765	8.28629e-06	0.000176816
gene:TsM_000596600	802.625	-2.04577	Downregulated	0.46047	-4.44279	8.88016e-06	0.000189134
gene:TsM_000309300	3062.84	-0.818267	Downregulated	0.184218	-4.44184	8.91923e-06	0.000189612
gene:TsM_000718500	1012.86	-2.40189	Downregulated	0.541199	-4.4381	9.0758e-06	0.000192339
gene:TsM_000060200	1155.06	-2.34537	Downregulated	0.528478	-4.43797	9.08119e-06	0.000192339
gene:TsM_000641700	311.32	-1.63617	Downregulated	0.370406	-4.41723	9.99724e-06	0.000209795
gene:TsM_000547200	34.1106	-2.36515	Downregulated	0.535673	-4.4153	1.0087e-05	0.000211032
gene:TsM_000950000	658.965	-0.897848	Downregulated	0.203447	-4.41318	1.01862e-05	0.000212588
gene:TsM_000442000	8.22379	-3.63015	Downregulated	0.822706	-4.41246	1.02205e-05	0.000212914
gene:TsM_000251600	945.969	-2.27184	Downregulated	0.515195	-4.40968	1.03524e-05	0.000214878
gene:TsM_000647300	75.7551	-2.46094	Downregulated	0.558842	-4.40364	1.0645e-05	0.00022055
gene:TsM_000071100	68.5721	-2.15622	Downregulated	0.49026	-4.39811	1.09199e-05	0.0002256
gene:TsM_000669000	263.254	-1.22051	Downregulated	0.277734	-4.39452	1.11019e-05	0.000228771
gene:TsM_000560600	17.9552	-2.6435	Downregulated	0.601749	-4.39302	1.11785e-05	0.000229935
gene:TsM_001154000	14.5502	-3.40894	Downregulated	0.776371	-4.39086	1.12904e-05	0.000231819
gene:TsM_001223700	118.24	-1.85387	Downregulated	0.422448	-4.3884	1.1419e-05	0.000233618
gene:TsM_000283800	419.814	-0.960084	Downregulated	0.219038	-4.38318	1.16957e-05	0.000238852
gene:TsM_000452200	20.4606	-2.48855	Downregulated	0.568366	-4.37842	1.19541e-05	0.000243258
gene:TsM_000189400	4055.8	-1.08663	Downregulated	0.248233	-4.37745	1.20076e-05	0.000243913
gene:TsM_001065300	13.3502	-3.35798	Downregulated	0.767694	-4.37411	1.21927e-05	0.000246794
gene:TsM_001142800	11.227	-3.29469	Downregulated	0.753338	-4.37345	1.223e-05	0.000247112
gene:TsM_000989900	1476.83	-1.82424	Downregulated	0.417353	-4.37098	1.23693e-05	0.000249043
gene:TsM_000149100	2476.54	-1.38464	Downregulated	0.31703	-4.36753	1.25657e-05	0.00025211
gene:TsM_000708000	279.279	-1.83636	Downregulated	0.420692	-4.36509	1.2707e-05	0.000254051
gene:TsM_000326900	2219.85	-1.6832	Downregulated	0.386113	-4.35935	1.30452e-05	0.000259902
gene:TsM_000715500	25.2424	-2.4399	Downregulated	0.560443	-4.35352	1.33968e-05	0.000266443
gene:TsM_000163500	204.42	-1.93003	Downregulated	0.443499	-4.35184	1.35002e-05	0.000268033
gene:TsM_000642400	385.617	-2.19538	Downregulated	0.505031	-4.34702	1.37999e-05	0.000273032
gene:TsM_000081700	96.2697	-1.53403	Downregulated	0.352998	-4.34571	1.38824e-05	0.000274189
gene:TsM_001084500	29.7604	-2.07141	Downregulated	0.477046	-4.34216	1.41087e-05	0.000278179
gene:TsM_000324500	191.151	-1.27008	Downregulated	0.292725	-4.33881	1.43257e-05	0.000281485
gene:TsM_000365500	128.274	-1.56384	Downregulated	0.361056	-4.3313	1.48231e-05	0.000289762
gene:TsM_000392700	2493.5	-1.2801	Downregulated	0.295747	-4.32837	1.50217e-05	0.000291703
gene:TsM_000234600	397.432	-1.78009	Downregulated	0.411227	-4.32872	1.49976e-05	0.000291703
gene:TsM_000550700	46.8417	-2.22682	Downregulated	0.514352	-4.32937	1.49537e-05	0.000291703
gene:TsM_000725500	4379.35	-1.95053	Downregulated	0.451409	-4.32099	1.55332e-05	0.000300133
gene:TsM_000512200	1320.43	-2.42376	Downregulated	0.560935	-4.32092	1.55377e-05	0.000300133
gene:TsM_000921200	26.7609	-2.63693	Downregulated	0.610404	-4.31998	1.56044e-05	0.000300403
gene:TsM_000493700	1382.92	-1.42078	Downregulated	0.329399	-4.31324	1.60879e-05	0.000308671
gene:TsM_000220600	4917.99	-1.25416	Downregulated	0.290867	-4.3118	1.61929e-05	0.000310165
gene:TsM_000776100	583.872	-1.41392	Downregulated	0.327997	-4.31077	1.62688e-05	0.000310575
gene:TsM_000571800	123.769	-2.58121	Downregulated	0.598756	-4.31095	1.62554e-05	0.000310575
gene:TsM_001162200	2547.63	-1.4635	Downregulated	0.339877	-4.30598	1.66252e-05	0.000316514
gene:TsM_001006100	322.575	-1.56683	Downregulated	0.363884	-4.30584	1.66353e-05	0.000316514
gene:TsM_000612800	1813.27	-1.99132	Downregulated	0.46258	-4.30481	1.67126e-05	0.000316929
gene:TsM_001008300	2314.21	-1.744	Downregulated	0.405411	-4.3018	1.69414e-05	0.000319675
gene:TsM_000025800	564.927	-1.117	Downregulated	0.259639	-4.30212	1.69172e-05	0.000319675
gene:TsM_000598600	7.5612	-3.54949	Downregulated	0.825399	-4.30033	1.70545e-05	0.000321277
gene:TsM_001181900	121.156	-1.99903	Downregulated	0.465065	-4.29839	1.72041e-05	0.000323562
gene:TsM_001216300	70.5057	-2.06528	Downregulated	0.480916	-4.29447	1.75113e-05	0.000328798
gene:TsM_001129300	54.3569	-2.46184	Downregulated	0.574255	-4.28701	1.81096e-05	0.000338363
gene:TsM_000017900	760.89	-2.16156	Downregulated	0.504299	-4.28626	1.81704e-05	0.000338391
gene:TsM_001047800	1572.89	-1.03962	Downregulated	0.242534	-4.28649	1.81517e-05	0.000338391
gene:TsM_000042000	604.684	-2.83008	Downregulated	0.660612	-4.28404	1.83534e-05	0.000341241
gene:TsM_000851300	19.2352	-2.7127	Downregulated	0.633465	-4.28233	1.84947e-05	0.00034226
gene:TsM_000932400	195.459	-2.07205	Downregulated	0.48426	-4.27879	1.87913e-05	0.000346561
gene:TsM_000894000	139.861	-2.87502	Downregulated	0.672761	-4.27346	1.92464e-05	0.000353811
gene:TsM_000641500	51.575	-2.46117	Downregulated	0.576423	-4.26974	1.95704e-05	0.000357466
gene:TsM_000684200	20.4894	-3.06632	Downregulated	0.718712	-4.26641	1.98644e-05	0.000361677
gene:TsM_001192400	1979.86	-1.82446	Downregulated	0.428106	-4.26171	2.02866e-05	0.00036819
gene:TsM_000086500	10.0282	-3.19469	Downregulated	0.750089	-4.25909	2.05263e-05	0.00037195
gene:TsM_001020900	9.90371	-3.37974	Downregulated	0.793891	-4.25718	2.07017e-05	0.000373941
gene:TsM_000895500	52.8374	-1.65479	Downregulated	0.388926	-4.25477	2.09267e-05	0.000376813
gene:TsM_001066400	615.375	-2.65167	Downregulated	0.623287	-4.25434	2.09668e-05	0.00037694
gene:TsM_000599100	651.39	-1.79277	Downregulated	0.421602	-4.25227	2.11615e-05	0.000379843
gene:TsM_000223600	470.048	-1.19159	Downregulated	0.280283	-4.25138	2.12456e-05	0.000380155
gene:TsM_001007100	429.503	-1.83973	Downregulated	0.432912	-4.24965	2.14106e-05	0.000381911
gene:TsM_000182400	626.147	-0.834953	Downregulated	0.19654	-4.24826	2.15439e-05	0.000383092
gene:TsM_000919300	195.424	-1.41549	Downregulated	0.333576	-4.24339	2.2017e-05	0.000390288
gene:TsM_000350200	52.8508	-2.10955	Downregulated	0.49814	-4.23485	2.28707e-05	0.000404167
gene:TsM_000834900	14.5851	-2.89453	Downregulated	0.68388	-4.23251	2.31101e-05	0.000407766
gene:TsM_000822900	7.15247	-3.49844	Downregulated	0.826967	-4.23045	2.33226e-05	0.000410248
gene:TsM_000220100	1297.11	-2.30962	Downregulated	0.546385	-4.22709	2.36731e-05	0.000415134
gene:TsM_000735300	202.871	-2.17769	Downregulated	0.515236	-4.22658	2.3727e-05	0.000415441
gene:TsM_000843600	84.5935	-2.05576	Downregulated	0.48708	-4.22058	2.4367e-05	0.000425994
gene:TsM_000096200	560.369	-1.13431	Downregulated	0.269124	-4.21483	2.49969e-05	0.000435672
gene:TsM_000739900	178.544	-2.2066	Downregulated	0.523854	-4.21224	2.52853e-05	0.000440025
gene:TsM_000463300	517.935	-1.24053	Downregulated	0.294896	-4.20669	2.59141e-05	0.000450282
gene:TsM_000846300	108.239	-2.09127	Downregulated	0.497313	-4.20514	2.60924e-05	0.000452692
gene:TsM_000593200	49.1517	-2.89165	Downregulated	0.68832	-4.20103	2.65708e-05	0.000460291
gene:TsM_000161000	162.865	-1.73739	Downregulated	0.413987	-4.19671	2.70816e-05	0.000467015
gene:TsM_000160300	3383.5	-1.67788	Downregulated	0.400716	-4.18721	2.82401e-05	0.000484796
gene:TsM_000940900	974.283	-2.47192	Downregulated	0.590537	-4.18588	2.84069e-05	0.000486927
gene:TsM_000525600	181.062	-1.8752	Downregulated	0.448069	-4.18506	2.85085e-05	0.000487465
gene:TsM_001017000	178.955	-1.65323	Downregulated	0.396384	-4.17078	3.03563e-05	0.000517235
gene:TsM_000429800	835.744	-1.43819	Downregulated	0.345216	-4.16605	3.09927e-05	0.000526507
gene:TsM_001145000	214.585	-1.50518	Downregulated	0.361478	-4.16396	3.12776e-05	0.00052977
gene:TsM_000512500	236.736	-1.05712	Downregulated	0.253861	-4.16417	3.12491e-05	0.00052977
gene:TsM_000559300	1306.04	-3.08442	Downregulated	0.740857	-4.16331	3.13669e-05	0.000530496
gene:TsM_000460200	332.802	-1.2268	Downregulated	0.294768	-4.16192	3.15587e-05	0.000532949
gene:TsM_000220900	220.126	-1.07947	Downregulated	0.259648	-4.15744	3.21829e-05	0.000541888
gene:TsM_000809800	2140.57	-2.25421	Downregulated	0.5424	-4.15599	3.23887e-05	0.000544549
gene:TsM_000789700	109.853	-3.04823	Downregulated	0.734298	-4.15121	3.30721e-05	0.000555222
gene:TsM_000696400	100.287	-2.82297	Downregulated	0.680662	-4.14739	3.36291e-05	0.000562917
gene:TsM_000656800	31.381	-2.39798	Downregulated	0.578672	-4.14393	3.41399e-05	0.000570285
gene:TsM_000771900	401.011	-2.21333	Downregulated	0.534564	-4.14043	3.46649e-05	0.000577714
gene:TsM_000233600	93.3494	-1.84407	Downregulated	0.446065	-4.13409	3.56369e-05	0.000590465
gene:TsM_000608000	113.294	-2.15491	Downregulated	0.521659	-4.13088	3.61375e-05	0.000596529
gene:TsM_001063600	563.386	-2.08659	Downregulated	0.505306	-4.12935	3.63789e-05	0.000599281
gene:TsM_000737700	49.3797	-1.7867	Downregulated	0.433615	-4.12049	3.78075e-05	0.000621022
gene:TsM_001038700	12.0914	-3.02348	Downregulated	0.73421	-4.118	3.82173e-05	0.000626852
gene:TsM_000324300	712.899	-1.83738	Downregulated	0.446305	-4.11687	3.84053e-05	0.000629031
gene:TsM_000049000	469.364	-2.13177	Downregulated	0.517989	-4.11548	3.86369e-05	0.000631918
gene:TsM_000995700	10.1121	-3.29437	Downregulated	0.80244	-4.10545	4.03535e-05	0.000658108
gene:TsM_001195000	50.8708	-2.05557	Downregulated	0.500677	-4.10558	4.03309e-05	0.000658108
gene:TsM_000516600	11428.4	-2.621	Downregulated	0.638917	-4.10226	4.09129e-05	0.000664383
gene:TsM_000941800	30.1255	-2.09389	Downregulated	0.510656	-4.10039	4.12448e-05	0.000668822
gene:TsM_000282600	925.797	-1.80939	Downregulated	0.442471	-4.08928	4.32718e-05	0.000699704
gene:TsM_000791300	1152.65	-1.13779	Downregulated	0.278342	-4.08775	4.3557e-05	0.000702326
gene:TsM_001046500	518.929	-1.89569	Downregulated	0.46386	-4.08676	4.37439e-05	0.00070359
gene:TsM_000315000	29.3415	-2.02214	Downregulated	0.496462	-4.07309	4.63925e-05	0.000740723
gene:TsM_000722400	958.885	-1.12775	Downregulated	0.276948	-4.07205	4.66019e-05	0.000743026
gene:TsM_000821600	744.153	-1.41029	Downregulated	0.34674	-4.06729	4.75629e-05	0.000753091
gene:TsM_000283300	1079.08	-1.19751	Downregulated	0.294655	-4.0641	4.82177e-05	0.0007624
gene:TsM_000993800	4750.22	-1.27024	Downregulated	0.312742	-4.06161	4.87346e-05	0.000769508
gene:TsM_000063700	1239	-1.64993	Downregulated	0.406307	-4.0608	4.89055e-05	0.00077114
gene:TsM_000782900	1592.87	-2.3628	Downregulated	0.581933	-4.06026	4.90186e-05	0.000771858
gene:TsM_000986200	160.941	-2.26117	Downregulated	0.557211	-4.05802	4.94902e-05	0.000778186
gene:TsM_000974200	12512.6	-1.67811	Downregulated	0.414164	-4.0518	5.08244e-05	0.000795901
gene:TsM_000922200	93.2352	-2.59849	Downregulated	0.641772	-4.04893	5.14524e-05	0.00080463
gene:TsM_000469900	1001.16	-1.91148	Downregulated	0.472358	-4.04667	5.19518e-05	0.000810221
gene:TsM_000371500	2162.02	-1.96154	Downregulated	0.484787	-4.04618	5.20598e-05	0.000810797
gene:TsM_001205100	279.06	-1.72699	Downregulated	0.427008	-4.04439	5.24587e-05	0.000815896
gene:TsM_000672500	63.3153	-1.6281	Downregulated	0.403026	-4.0397	5.35201e-05	0.000830144
gene:TsM_000743300	178.842	-0.995785	Downregulated	0.246559	-4.03873	5.37403e-05	0.0008313
gene:TsM_000102000	2794.2	-2.12533	Downregulated	0.526452	-4.03708	5.41205e-05	0.000836049
gene:TsM_000539300	1229.39	-1.53809	Downregulated	0.381204	-4.03483	5.46427e-05	0.000842974
gene:TsM_000623500	69.3484	-2.13463	Downregulated	0.531719	-4.01458	5.95529e-05	0.000911336
gene:TsM_000460900	781.367	-1.60327	Downregulated	0.399698	-4.01119	6.0413e-05	0.000922025
gene:TsM_001161900	296.564	-1.11546	Downregulated	0.278127	-4.01062	6.05588e-05	0.000923016
gene:TsM_000396200	163.028	-1.56835	Downregulated	0.391267	-4.00838	6.11367e-05	0.000929343
gene:TsM_000849800	13.8032	-3.18736	Downregulated	0.795502	-4.00673	6.15648e-05	0.000933366
gene:TsM_001043200	99.7608	-1.50803	Downregulated	0.376613	-4.00418	6.22322e-05	0.000942231
gene:TsM_000158900	878.393	-1.99957	Downregulated	0.49998	-3.99931	6.35286e-05	0.000960113
gene:TsM_000635400	1197.79	-2.71712	Downregulated	0.679431	-3.99911	6.35814e-05	0.000960113
gene:TsM_000548900	995.456	-1.38989	Downregulated	0.347635	-3.99814	6.38424e-05	0.00096278
gene:TsM_000951000	193.128	-1.89338	Downregulated	0.474005	-3.99442	6.48525e-05	0.000976723
gene:TsM_000866800	2307.1	-1.64084	Downregulated	0.411494	-3.98753	6.67657e-05	0.00100289
gene:TsM_000822100	624.093	-1.44173	Downregulated	0.361693	-3.98604	6.71845e-05	0.00100708
gene:TsM_001106400	407.059	-1.9273	Downregulated	0.483555	-3.98568	6.7288e-05	0.00100708
gene:TsM_000512400	130.565	-2.30475	Downregulated	0.579327	-3.97832	6.94032e-05	0.00103705
gene:TsM_000995200	1143.44	-1.9706	Downregulated	0.495548	-3.97661	6.9904e-05	0.00104181
gene:TsM_000892800	95.5681	-1.20009	Downregulated	0.302089	-3.97262	7.1085e-05	0.00105665
gene:TsM_000166500	1449.94	-1.31915	Downregulated	0.332522	-3.96711	7.27486e-05	0.00107717
gene:TsM_000896800	73.2563	-2.16651	Downregulated	0.546086	-3.96735	7.26777e-05	0.00107717
gene:TsM_000599300	67.697	-2.08113	Downregulated	0.525029	-3.96383	7.37553e-05	0.00108784
gene:TsM_000832200	3873.28	-1.06354	Downregulated	0.268462	-3.96161	7.44462e-05	0.00109453
gene:TsM_001179100	28.3181	-2.25215	Downregulated	0.568516	-3.96145	7.44963e-05	0.00109453
gene:TsM_000102900	23.4776	-2.94981	Downregulated	0.745307	-3.95784	7.56312e-05	0.00110835
gene:TsM_000589300	35.4942	-1.93677	Downregulated	0.49039	-3.94945	7.83325e-05	0.00114207
gene:TsM_000257100	527.975	-2.27103	Downregulated	0.575727	-3.94463	7.99243e-05	0.00116231
gene:TsM_000619600	111.382	-2.1535	Downregulated	0.546309	-3.94191	8.08356e-05	0.00117258
gene:TsM_000730500	2248.37	-1.55468	Downregulated	0.394624	-3.93965	8.15995e-05	0.00118066
gene:TsM_000264600	422.737	-2.19713	Downregulated	0.558212	-3.93601	8.28486e-05	0.00119722
gene:TsM_000487400	9.98133	-2.88385	Downregulated	0.733506	-3.9316	8.43831e-05	0.00121631
gene:TsM_000588200	1784.89	-1.10569	Downregulated	0.281212	-3.93186	8.4291e-05	0.00121631
gene:TsM_000609200	1309.36	-1.91701	Downregulated	0.487742	-3.93038	8.48125e-05	0.00122096
gene:TsM_000794600	944.283	-1.0088	Downregulated	0.257409	-3.91904	8.89031e-05	0.00127502
gene:TsM_000366100	364.145	-2.76314	Downregulated	0.706762	-3.90959	9.24547e-05	0.00132264
gene:TsM_000510400	42.375	-2.12159	Downregulated	0.543052	-3.9068	9.3528e-05	0.00133631
gene:TsM_000134800	962.299	-1.20405	Downregulated	0.308384	-3.90438	9.44661e-05	0.00134635
gene:TsM_001063500	12.833	-2.84713	Downregulated	0.729389	-3.90344	9.48349e-05	0.00134824
gene:TsM_000409800	135.894	-1.45304	Downregulated	0.372792	-3.89773	9.70974e-05	0.00137697
gene:TsM_000109300	17.0635	-2.11295	Downregulated	0.542361	-3.89583	9.78621e-05	0.0013861
gene:TsM_000566900	978.733	-2.67841	Downregulated	0.688082	-3.89258	9.91835e-05	0.00140137
gene:TsM_000642200	378.887	-1.9817	Downregulated	0.509098	-3.89257	9.91858e-05	0.00140137
gene:TsM_000103600	276.053	-1.51522	Downregulated	0.390049	-3.8847	0.000102456	0.00143867
gene:TsM_001078500	477.117	-1.74507	Downregulated	0.449346	-3.88358	0.000102928	0.00144352
gene:TsM_000544900	385.859	-1.86806	Downregulated	0.481231	-3.88184	0.00010367	0.00145214
gene:TsM_000903000	362.439	-1.84991	Downregulated	0.478203	-3.86845	0.000109528	0.00152298
gene:TsM_000503700	8892.86	-0.986761	Downregulated	0.255177	-3.86696	0.000110198	0.00153044
gene:TsM_000103300	20.3966	-2.15432	Downregulated	0.557314	-3.86555	0.00011084	0.00153562
gene:TsM_000165500	120.571	-1.57538	Downregulated	0.407602	-3.86499	0.000111092	0.00153725
gene:TsM_000518500	8074.05	-1.53267	Downregulated	0.396738	-3.86318	0.000111921	0.00154684
gene:TsM_000235300	223.014	-1.22526	Downregulated	0.317747	-3.85609	0.000115214	0.00159043
gene:TsM_000753000	1141.32	-0.693264	Downregulated	0.180074	-3.84988	0.000118177	0.0016274
gene:TsM_000144200	103.826	-1.67442	Downregulated	0.435584	-3.84407	0.00012101	0.0016624
gene:TsM_000079800	3946.41	-1.3197	Downregulated	0.343361	-3.84347	0.000121306	0.00166446
gene:TsM_000864700	3316.2	-0.902987	Downregulated	0.235386	-3.83619	0.000124957	0.00170839
gene:TsM_000607600	725.254	-1.16146	Downregulated	0.302725	-3.83669	0.000124706	0.00170839
gene:TsM_000652900	1572.22	-0.828165	Downregulated	0.215926	-3.83541	0.000125353	0.00170972
gene:TsM_001203700	13.5671	-2.9995	Downregulated	0.782037	-3.83549	0.000125313	0.00170972
gene:TsM_001066300	11.2711	-3.26962	Downregulated	0.852867	-3.83368	0.000126238	0.00171973
gene:TsM_000140800	2700.77	-1.34561	Downregulated	0.351029	-3.83334	0.000126415	0.00172009
gene:TsM_000757300	160.646	-1.95337	Downregulated	0.510126	-3.82919	0.000128563	0.00174516
gene:TsM_000466500	767.333	-1.61021	Downregulated	0.421025	-3.8245	0.000131037	0.00177241
gene:TsM_000889100	15.8357	-2.71731	Downregulated	0.71094	-3.82213	0.000132303	0.0017811
gene:TsM_001113500	8.73034	-2.94935	Downregulated	0.772776	-3.81657	0.000135322	0.00181959
gene:TsM_000867500	719.158	-1.89407	Downregulated	0.49641	-3.81554	0.000135887	0.00182504
gene:TsM_000446300	102.093	-1.4222	Downregulated	0.372844	-3.81446	0.000136479	0.00182869
gene:TsM_000721400	3382.95	-1.45771	Downregulated	0.382198	-3.81403	0.000136721	0.00182929
gene:TsM_000472600	14.8159	-2.68473	Downregulated	0.703951	-3.8138	0.000136844	0.00182929
gene:TsM_000250100	90.1113	-1.49523	Downregulated	0.392634	-3.80822	0.000139973	0.00186675
gene:TsM_000047700	5.79643	-3.19951	Downregulated	0.840914	-3.8048	0.000141917	0.00189045
gene:TsM_001236100	5.90971	-3.19945	Downregulated	0.841462	-3.80225	0.000143387	0.00190781
gene:TsM_000876000	38.9803	-1.67781	Downregulated	0.441456	-3.80061	0.000144338	0.001916
gene:TsM_001181500	1350.45	-1.10828	Downregulated	0.291628	-3.80031	0.000144512	0.00191609
gene:TsM_000402700	22.707	-3.09444	Downregulated	0.817594	-3.78482	0.000153822	0.00202308
gene:TsM_000901700	928.463	-0.772024	Downregulated	0.204043	-3.78364	0.000154554	0.00203036
gene:TsM_001152800	38.3403	-1.58713	Downregulated	0.419505	-3.78334	0.000154736	0.00203042
gene:TsM_000169400	248.496	-1.50799	Downregulated	0.39883	-3.78103	0.000156179	0.002047
gene:TsM_000435700	115.917	-1.11331	Downregulated	0.294642	-3.77851	0.000157766	0.00206307
gene:TsM_000725600	288.713	-1.64379	Downregulated	0.435088	-3.77807	0.000158048	0.00206439
gene:TsM_000398100	905.159	-1.31878	Downregulated	0.349362	-3.77483	0.000160117	0.00208062
gene:TsM_000432900	1417.72	-1.36796	Downregulated	0.362348	-3.77525	0.000159844	0.00208062
gene:TsM_000267600	510.989	-1.89654	Downregulated	0.502571	-3.77367	0.000160864	0.00208265
gene:TsM_000991800	3945.92	-1.08304	Downregulated	0.287088	-3.77251	0.000161612	0.00208943
gene:TsM_001182700	33.4862	-1.78782	Downregulated	0.474321	-3.76921	0.000163766	0.00211249
gene:TsM_000099400	1481.39	-1.96605	Downregulated	0.521804	-3.7678	0.00016469	0.00211485
gene:TsM_000805700	2141.14	-1.57031	Downregulated	0.417359	-3.7625	0.000168226	0.00215299
gene:TsM_001115700	72.6256	-1.55691	Downregulated	0.414874	-3.75272	0.000174928	0.00223058
gene:TsM_000232200	3653.09	-1.77748	Downregulated	0.474204	-3.74835	0.000177999	0.00226033
gene:TsM_000222300	1813.99	-1.83458	Downregulated	0.489945	-3.74447	0.000180777	0.00229051
gene:TsM_000217200	1206.44	-1.27843	Downregulated	0.341725	-3.7411	0.00018322	0.00231121
gene:TsM_000632600	329.062	-1.49059	Downregulated	0.398581	-3.73974	0.000184213	0.0023186
gene:TsM_001136500	11.0548	-2.55767	Downregulated	0.684193	-3.73823	0.000185322	0.00233
gene:TsM_000980300	35.5632	-1.62442	Downregulated	0.434813	-3.7359	0.000187042	0.00234645
gene:TsM_000875700	49.2341	-2.401	Downregulated	0.642674	-3.73595	0.000187011	0.00234645
gene:TsM_000042900	6920.03	-0.788965	Downregulated	0.211277	-3.73426	0.000188267	0.00235664
gene:TsM_000888000	347.735	-1.10299	Downregulated	0.295478	-3.7329	0.000189286	0.00236163
gene:TsM_001043600	4235.22	-1.80146	Downregulated	0.48265	-3.73244	0.000189631	0.00236335
gene:TsM_000177500	2960.59	-0.770845	Downregulated	0.206686	-3.72955	0.000191824	0.00238029
gene:TsM_001055800	55.3593	-1.69782	Downregulated	0.455203	-3.7298	0.000191635	0.00238029
gene:TsM_000533600	242.528	-1.31865	Downregulated	0.353742	-3.72772	0.000193216	0.00239496
gene:TsM_000544400	1894.91	-1.36266	Downregulated	0.366116	-3.72193	0.000197703	0.00244792
gene:TsM_000340900	106.998	-1.137	Downregulated	0.305818	-3.71789	0.000200894	0.00247446
gene:TsM_000074600	596.07	-2.16688	Downregulated	0.582832	-3.71784	0.000200931	0.00247446
gene:TsM_000923700	131.96	-2.19303	Downregulated	0.590263	-3.71535	0.000202919	0.00249088
gene:TsM_000222900	8611.35	-2.45838	Downregulated	0.662386	-3.71141	0.000206112	0.00252194
gene:TsM_000818000	11130.5	-2.03036	Downregulated	0.547935	-3.70547	0.000210998	0.00257896
gene:TsM_000318700	927.261	-0.852932	Downregulated	0.230298	-3.7036	0.00021256	0.00259251
gene:TsM_000867400	366.866	-1.64223	Downregulated	0.443782	-3.70054	0.000215137	0.00262114
gene:TsM_001021500	122.246	-1.91222	Downregulated	0.51683	-3.6999	0.000215683	0.00262499
gene:TsM_000419500	50.1454	-2.4589	Downregulated	0.664811	-3.69864	0.000216754	0.00263521
gene:TsM_001087000	9.7771	-2.62484	Downregulated	0.709864	-3.69767	0.000217587	0.00264252
gene:TsM_000698800	131.747	-2.5173	Downregulated	0.681268	-3.69502	0.00021987	0.00266028
gene:TsM_001036800	1743.48	-0.846418	Downregulated	0.229076	-3.69491	0.000219961	0.00266028
gene:TsM_000620500	8.86038	-2.90147	Downregulated	0.785889	-3.69195	0.000222538	0.00268551
gene:TsM_000421800	643.287	-1.27021	Downregulated	0.345144	-3.68024	0.000233012	0.00280007
gene:TsM_000941700	18.4418	-2.35312	Downregulated	0.639709	-3.67843	0.000234675	0.00281708
gene:TsM_001152200	1113.01	-0.968395	Downregulated	0.263754	-3.67159	0.000241049	0.0028845
gene:TsM_000126600	78.1024	-1.5343	Downregulated	0.418071	-3.66996	0.000242587	0.00289381
gene:TsM_001020800	2719	-0.79333	Downregulated	0.216437	-3.6654	0.000246951	0.00294279
gene:TsM_000189900	6.66477	-2.94564	Downregulated	0.80565	-3.65623	0.000255947	0.00304047
gene:TsM_000529700	138.92	-1.22354	Downregulated	0.33469	-3.65574	0.000256444	0.00304321
gene:TsM_000625200	1461.31	-0.966293	Downregulated	0.264561	-3.65244	0.000259759	0.00307934
gene:TsM_000345000	141.155	-2.14589	Downregulated	0.587759	-3.65097	0.000261255	0.00309387
gene:TsM_000511000	395.114	-0.901476	Downregulated	0.247085	-3.64844	0.000263834	0.00312118
gene:TsM_000231500	21.1351	-1.99604	Downregulated	0.547271	-3.64727	0.000265046	0.00313226
gene:TsM_000418900	780.719	-1.72799	Downregulated	0.473982	-3.64568	0.000266687	0.0031484
gene:TsM_000504100	733.803	-1.90533	Downregulated	0.522958	-3.64337	0.000269087	0.00317017
gene:TsM_000655800	393.613	-0.884263	Downregulated	0.242865	-3.64097	0.000271614	0.00319335
gene:TsM_000236800	5.83242	-3.08486	Downregulated	0.848199	-3.63696	0.000275877	0.00323349
gene:TsM_000269200	75.1571	-1.97771	Downregulated	0.544332	-3.63328	0.000279838	0.0032665
gene:TsM_001055200	1273.76	-1.41951	Downregulated	0.390903	-3.63137	0.000281921	0.0032774
gene:TsM_001146300	562.857	-1.7964	Downregulated	0.495045	-3.62876	0.000284781	0.00330729
gene:TsM_000325600	1539.45	-2.01578	Downregulated	0.555612	-3.62803	0.000285594	0.00331336
gene:TsM_000039400	711.669	-1.82255	Downregulated	0.502595	-3.62628	0.000287537	0.00332774
gene:TsM_000832600	185.493	-1.41132	Downregulated	0.389236	-3.62586	0.000288	0.00332774
gene:TsM_001129100	191.35	-1.1863	Downregulated	0.327332	-3.62414	0.000289927	0.00333987
gene:TsM_001079600	70.7255	-1.19284	Downregulated	0.329334	-3.62199	0.000292351	0.00335897
gene:TsM_000477900	177.138	-1.39778	Downregulated	0.386103	-3.62024	0.000294328	0.00337693
gene:TsM_000360700	12.694	-2.53116	Downregulated	0.700504	-3.61333	0.000302286	0.00344745
gene:TsM_000849000	72.8625	-1.34438	Downregulated	0.372307	-3.61093	0.000305096	0.0034691
gene:TsM_000705100	5.46452	-3.06	Downregulated	0.847722	-3.60967	0.000306581	0.00348252
gene:TsM_000958600	59.2954	-2.55767	Downregulated	0.70879	-3.6085	0.000307972	0.00349137
gene:TsM_000609400	116.627	-1.17861	Downregulated	0.326612	-3.60859	0.000307866	0.00349137
gene:TsM_000191800	1813.36	-0.960787	Downregulated	0.266311	-3.60777	0.000308842	0.00349776
gene:TsM_000218800	789.486	-1.33757	Downregulated	0.370861	-3.60666	0.000310168	0.00350929
gene:TsM_000040800	45.8077	-1.47063	Downregulated	0.408093	-3.60367	0.000313759	0.00354293
gene:TsM_000834500	9636.01	-0.951363	Downregulated	0.263999	-3.60366	0.000313762	0.00354293
gene:TsM_000854800	12.2165	-2.46743	Downregulated	0.684886	-3.60269	0.00031494	0.00355272
gene:TsM_000033000	3220.91	-1.34179	Downregulated	0.372551	-3.60163	0.00031623	0.00356375
gene:TsM_000968600	1068.94	-0.793909	Downregulated	0.220828	-3.59514	0.000324217	0.00364641
gene:TsM_001227800	5704.43	-0.949316	Downregulated	0.264671	-3.58677	0.000334797	0.00374611
gene:TsM_000496300	453.451	-1.80718	Downregulated	0.504204	-3.58422	0.000338091	0.00377287
gene:TsM_000429700	2219.85	-0.67589	Downregulated	0.188647	-3.58283	0.000339891	0.00378925
gene:TsM_000134200	104.02	-1.40635	Downregulated	0.392611	-3.58204	0.000340918	0.003797
gene:TsM_000590600	90.623	-1.84717	Downregulated	0.515762	-3.58143	0.000341718	0.00380219
gene:TsM_000862700	110.293	-1.02769	Downregulated	0.28714	-3.57905	0.000344842	0.00383322
gene:TsM_000161800	107.716	-1.33683	Downregulated	0.373635	-3.57791	0.000346353	0.0038388
gene:TsM_000475100	90.7267	-2.38891	Downregulated	0.667655	-3.57806	0.00034615	0.0038388
gene:TsM_001051800	222.124	-1.28852	Downregulated	0.360219	-3.57704	0.000347503	0.00384782
gene:TsM_000975500	116.051	-1.93631	Downregulated	0.541994	-3.57256	0.000353504	0.00390668
gene:TsM_001049300	138.453	-1.93965	Downregulated	0.543298	-3.57014	0.00035679	0.00393919
gene:TsM_000423700	94.1801	-2.14012	Downregulated	0.599731	-3.56847	0.000359068	0.00396051
gene:TsM_000328500	138.188	-1.5662	Downregulated	0.439329	-3.56498	0.000363888	0.00400575
gene:TsM_000975300	3265.88	-1.71076	Downregulated	0.479946	-3.56448	0.000364574	0.00400575
gene:TsM_000326800	581.238	-1.096	Downregulated	0.30777	-3.56112	0.000369278	0.00404726
gene:TsM_000170700	341.038	-1.51474	Downregulated	0.425467	-3.56018	0.000370595	0.00405241
gene:TsM_000129400	15.6342	-2.86488	Downregulated	0.80552	-3.55656	0.000375747	0.00410344
gene:TsM_000550900	12.2446	-2.68141	Downregulated	0.753968	-3.55639	0.000375981	0.00410344
gene:TsM_001040000	3143.09	-1.71306	Downregulated	0.482196	-3.55262	0.000381414	0.00415479
gene:TsM_000867600	1051.94	-1.89394	Downregulated	0.533358	-3.55098	0.000383806	0.00417686
gene:TsM_000832900	452.95	-0.925384	Downregulated	0.261059	-3.54474	0.000393007	0.0042648
gene:TsM_000258400	227.763	-1.05802	Downregulated	0.299004	-3.53848	0.000402439	0.00434649
gene:TsM_000938000	605.336	-0.771832	Downregulated	0.218376	-3.53442	0.000408675	0.00440967
gene:TsM_000727100	231.995	-0.831628	Downregulated	0.235399	-3.53284	0.000411123	0.00442354
gene:TsM_000244600	2245.38	-2.14144	Downregulated	0.606516	-3.53073	0.000414412	0.00445055
gene:TsM_000994200	201.943	-1.49244	Downregulated	0.423314	-3.5256	0.000422518	0.00451635
gene:TsM_000825200	288.234	-0.91635	Downregulated	0.260477	-3.51797	0.000434855	0.00462656
gene:TsM_000975100	667.053	-1.20038	Downregulated	0.342052	-3.50936	0.00044918	0.00475681
gene:TsM_000020300	82.8321	-1.11092	Downregulated	0.316625	-3.50862	0.000450442	0.00476575
gene:TsM_001154800	465.594	-2.04603	Downregulated	0.584693	-3.49932	0.000466455	0.0049124
gene:TsM_001145400	2471.01	-1.15746	Downregulated	0.330862	-3.49831	0.000468213	0.00492638
gene:TsM_000495000	697.864	-1.09531	Downregulated	0.313705	-3.49154	0.000480251	0.00503448
gene:TsM_000741800	243.806	-1.53015	Downregulated	0.438393	-3.49035	0.000482391	0.00504764
gene:TsM_000705000	13.4738	-2.1758	Downregulated	0.624515	-3.48399	0.000494	0.00515494
gene:TsM_000506700	252.338	-1.40848	Downregulated	0.404316	-3.48362	0.000494679	0.00515731
gene:TsM_000643600	383.263	-0.786751	Downregulated	0.225956	-3.48187	0.000497922	0.00518166
gene:TsM_001061400	601.751	-1.64278	Downregulated	0.471799	-3.48194	0.00049779	0.00518166
gene:TsM_001089200	212.177	-1.21561	Downregulated	0.349297	-3.48016	0.000501113	0.00521012
gene:TsM_000564300	60.1699	-1.84694	Downregulated	0.530951	-3.47855	0.00050413	0.0052272
gene:TsM_000249300	179.397	-2.66474	Downregulated	0.766221	-3.47777	0.000505604	0.0052341
gene:TsM_000365100	784.598	-1.42175	Downregulated	0.409768	-3.46965	0.000521133	0.00537907
gene:TsM_001154400	995.744	-0.951225	Downregulated	0.274435	-3.46612	0.000528037	0.00544541
gene:TsM_000094200	301.314	-1.43652	Downregulated	0.414498	-3.46569	0.000528882	0.0054492
gene:TsM_000018400	1363.68	-1.03158	Downregulated	0.297935	-3.46244	0.000535304	0.00549137
gene:TsM_000193300	525.854	-1.41287	Downregulated	0.408099	-3.46208	0.000536018	0.00549298
gene:TsM_001068800	14.2747	-2.6609	Downregulated	0.769163	-3.45948	0.000541229	0.00551667
gene:TsM_000830600	115.547	-1.70449	Downregulated	0.493012	-3.45731	0.000545599	0.00555305
gene:TsM_000075600	759.007	-0.895776	Downregulated	0.259105	-3.4572	0.000545826	0.00555305
gene:TsM_000454800	350.065	-1.08659	Downregulated	0.314763	-3.4521	0.000556237	0.00563443
gene:TsM_001233300	27.0679	-2.33014	Downregulated	0.675205	-3.45102	0.000558475	0.00564708
gene:TsM_000567300	22.7737	-2.03714	Downregulated	0.590416	-3.45034	0.000559883	0.00565631
gene:TsM_000710500	446.352	-1.43963	Downregulated	0.417323	-3.44968	0.000561246	0.00566506
gene:TsM_000002100	5017.79	-1.08244	Downregulated	0.313839	-3.44903	0.000562601	0.00567372
gene:TsM_001159100	7.87247	-2.7129	Downregulated	0.788976	-3.4385	0.000584939	0.00584734
gene:TsM_000099500	133.698	-1.47332	Downregulated	0.429143	-3.43317	0.000596577	0.00595326
gene:TsM_000084100	3757.29	-0.866295	Downregulated	0.252504	-3.43081	0.000601776	0.00599989
gene:TsM_000222200	6054.62	-1.68972	Downregulated	0.49333	-3.42513	0.000614502	0.00611609
gene:TsM_000829300	3169.66	-1.46879	Downregulated	0.428875	-3.42474	0.000615389	0.00611959
gene:TsM_001030600	51.2215	-1.61952	Downregulated	0.473146	-3.42288	0.000619619	0.00615629
gene:TsM_000474200	209.705	-0.800828	Downregulated	0.234076	-3.42123	0.000623396	0.00618842
gene:TsM_000550400	37.7302	-2.05651	Downregulated	0.601294	-3.42013	0.00062591	0.00620798
gene:TsM_000786800	6195.41	-1.34898	Downregulated	0.394682	-3.4179	0.000631056	0.00625359
gene:TsM_000283200	189.639	-1.3083	Downregulated	0.383154	-3.41456	0.000638843	0.00631296
gene:TsM_000752500	226.523	-1.88313	Downregulated	0.551528	-3.41439	0.000639259	0.00631296
gene:TsM_000529200	1873.48	-1.20891	Downregulated	0.354239	-3.4127	0.000643218	0.00634656
gene:TsM_000233200	4698	-0.814449	Downregulated	0.238897	-3.40921	0.000651517	0.0064229
gene:TsM_000625300	159.036	-0.892101	Downregulated	0.262321	-3.40079	0.000671909	0.00658978
gene:TsM_000022300	27.0721	-1.88584	Downregulated	0.554937	-3.3983	0.000678064	0.00663875
gene:TsM_000534000	217.962	-1.68735	Downregulated	0.496783	-3.39654	0.000682434	0.00666438
gene:TsM_000593700	5.13074	-2.902	Downregulated	0.854715	-3.39528	0.000685579	0.00668938
gene:TsM_001200900	6.9351	-2.79996	Downregulated	0.824913	-3.39426	0.000688154	0.00670877
gene:TsM_000488500	26.4159	-1.6283	Downregulated	0.479795	-3.39375	0.000689435	0.00671074
gene:TsM_001121900	73.794	-1.3386	Downregulated	0.394436	-3.39371	0.000689533	0.00671074
gene:TsM_000996900	5.47446	-2.90237	Downregulated	0.855844	-3.39123	0.00069579	0.00675437
gene:TsM_000811200	75.1942	-1.03732	Downregulated	0.306304	-3.38656	0.000707759	0.00685308
gene:TsM_000718700	160.886	-1.35361	Downregulated	0.400822	-3.3771	0.000732546	0.00706313
gene:TsM_000107500	233.335	-2.05072	Downregulated	0.60736	-3.37645	0.000734279	0.00707386
gene:TsM_000295200	7.84556	-2.70122	Downregulated	0.800359	-3.37501	0.000738128	0.00709906
gene:TsM_000402000	21.3212	-2.32521	Downregulated	0.688949	-3.37501	0.000738138	0.00709906
gene:TsM_001220200	54.6465	-2.61731	Downregulated	0.775687	-3.37419	0.000740335	0.00711419
gene:TsM_001147500	17.0561	-2.2541	Downregulated	0.668362	-3.37257	0.000744705	0.00715017
gene:TsM_000313100	163.093	-1.48051	Downregulated	0.439345	-3.36981	0.000752198	0.00720999
gene:TsM_001161800	223.042	-1.28381	Downregulated	0.381228	-3.36757	0.000758337	0.00725665
gene:TsM_000229000	15.2767	-2.27592	Downregulated	0.67591	-3.36719	0.000759374	0.00726048
gene:TsM_000267800	26.4706	-2.41026	Downregulated	0.717774	-3.35797	0.000785182	0.00744488
gene:TsM_000211500	37.293	-2.44472	Downregulated	0.727958	-3.35832	0.000784169	0.00744488
gene:TsM_001026700	1456.62	-1.42582	Downregulated	0.424578	-3.3582	0.000784521	0.00744488
gene:TsM_000054000	2616.12	-0.926071	Downregulated	0.275815	-3.35758	0.000786281	0.00744911
gene:TsM_000517500	25.6823	-2.23007	Downregulated	0.664805	-3.35448	0.000795138	0.00751432
gene:TsM_000459800	3896.66	-1.94191	Downregulated	0.579349	-3.35188	0.000802641	0.00756019
gene:TsM_000030500	96.6569	-1.15764	Downregulated	0.345436	-3.35125	0.000804462	0.00756486
gene:TsM_000325800	35.3683	-2.51031	Downregulated	0.750112	-3.34659	0.000818132	0.00768075
gene:TsM_000842400	71.9884	-1.6982	Downregulated	0.507717	-3.34478	0.000823485	0.00772465
gene:TsM_000087900	205.054	-2.08538	Downregulated	0.62377	-3.34319	0.000828212	0.00775625
gene:TsM_000909700	4831.12	-1.51382	Downregulated	0.452787	-3.34333	0.000827789	0.00775625
gene:TsM_000019400	272.732	-1.83316	Downregulated	0.548559	-3.34177	0.000832451	0.0077768
gene:TsM_000637600	35617.5	-0.960079	Downregulated	0.287386	-3.34074	0.000835568	0.00779955
gene:TsM_001006000	12.2221	-2.4915	Downregulated	0.746334	-3.33831	0.00084289	0.00785086
gene:TsM_000849900	1012.23	-1.34816	Downregulated	0.404384	-3.33386	0.000856498	0.00796056
gene:TsM_000544600	949.293	-0.839595	Downregulated	0.251958	-3.33228	0.000861376	0.00799469
gene:TsM_001223200	91.9778	-1.21663	Downregulated	0.365151	-3.33184	0.000862735	0.0080008
gene:TsM_000722800	50.3575	-1.59493	Downregulated	0.478896	-3.33044	0.000867101	0.00802222
gene:TsM_001003600	229.432	-1.18709	Downregulated	0.358373	-3.31243	0.000924898	0.00845367
gene:TsM_000103500	5542.09	-1.5308	Downregulated	0.462526	-3.30966	0.000934085	0.00853081
gene:TsM_001056500	36.0688	-1.98409	Downregulated	0.600847	-3.30216	0.000959441	0.00874839
gene:TsM_000405900	2100.29	-1.98439	Downregulated	0.601516	-3.29898	0.000970371	0.00883991
gene:TsM_001083900	243.151	-1.33114	Downregulated	0.403541	-3.29864	0.000971528	0.00883991
gene:TsM_001115500	66.6721	-1.36045	Downregulated	0.412724	-3.29627	0.000979782	0.00889832
gene:TsM_000001100	132.209	-1.42489	Downregulated	0.432408	-3.29525	0.000983349	0.00892362
gene:TsM_001210600	3585.01	-1.30593	Downregulated	0.397198	-3.28786	0.00100953	0.00913213
gene:TsM_000112100	7719.26	-1.50381	Downregulated	0.457438	-3.28746	0.00101097	0.00913798
gene:TsM_001047300	46.7283	-1.55374	Downregulated	0.472771	-3.28645	0.00101457	0.00916328
gene:TsM_000879100	228.894	-1.52852	Downregulated	0.465894	-3.28083	0.00103502	0.00932174
gene:TsM_000645100	471.192	-0.999545	Downregulated	0.304741	-3.27998	0.00103813	0.00933912
gene:TsM_001192100	143.376	-1.14108	Downregulated	0.348757	-3.27185	0.00106845	0.00958164
gene:TsM_001056600	48.79	-1.46375	Downregulated	0.447661	-3.26977	0.00107636	0.00962566
gene:TsM_001121300	5.64467	-2.68525	Downregulated	0.821686	-3.26798	0.00108319	0.00966822
gene:TsM_000877600	183.599	-1.0277	Downregulated	0.314602	-3.26665	0.00108827	0.00969842
gene:TsM_001036700	235.604	-0.948237	Downregulated	0.290312	-3.26627	0.00108974	0.00970376
gene:TsM_001014000	50.6459	-2.06395	Downregulated	0.632123	-3.26512	0.00109419	0.00971331
gene:TsM_000123900	5574.26	-0.849401	Downregulated	0.26021	-3.2643	0.00109736	0.00973388
gene:TsM_000884400	8.03575	-2.4988	Downregulated	0.765751	-3.2632	0.00110161	0.00976393
gene:TsM_000711600	38.8486	-1.44463	Downregulated	0.442838	-3.2622	0.00110551	0.00978331
gene:TsM_000255300	45.7266	-2.21778	Downregulated	0.680267	-3.26016	0.00111348	0.00984625
gene:TsM_000948400	63.9706	-2.30606	Downregulated	0.708792	-3.2535	0.00113992	0.0100257
gene:TsM_001200400	981.072	-1.87532	Downregulated	0.576387	-3.25358	0.00113962	0.0100257
gene:TsM_000740400	142.41	-1.93805	Downregulated	0.595819	-3.25275	0.00114294	0.0100445
gene:TsM_000571400	103.226	-1.84105	Downregulated	0.566395	-3.25047	0.00115216	0.0101177
gene:TsM_001093600	4.5563	-2.78278	Downregulated	0.857615	-3.24478	0.0011754	0.010306
gene:TsM_000421400	234.791	-1.6379	Downregulated	0.504981	-3.24349	0.00118074	0.0103449
gene:TsM_001194200	133.963	-1.05903	Downregulated	0.326743	-3.24119	0.00119033	0.0104049
gene:TsM_000457300	38.221	-1.78795	Downregulated	0.551855	-3.23989	0.00119578	0.0104445
gene:TsM_000669900	1855.83	-1.12198	Downregulated	0.347141	-3.23206	0.00122903	0.0107022
gene:TsM_000447900	511.322	-0.797356	Downregulated	0.246767	-3.23121	0.00123265	0.0107256
gene:TsM_000392200	920.609	-1.33538	Downregulated	0.413414	-3.23013	0.00123733	0.0107581
gene:TsM_000302700	5515.77	-0.865856	Downregulated	0.268302	-3.22717	0.0012502	0.0108534
gene:TsM_000298900	47.2733	-2.67892	Downregulated	0.830199	-3.22684	0.00125164	0.0108577
gene:TsM_001156600	30.5947	-1.83095	Downregulated	0.569047	-3.21757	0.00129282	0.0111749
gene:TsM_001146800	65.0394	-1.82797	Downregulated	0.568635	-3.21467	0.00130596	0.0112519
gene:TsM_000993700	531.287	-0.753055	Downregulated	0.234359	-3.21326	0.00131238	0.0112861
gene:TsM_000424800	58.4641	-1.65656	Downregulated	0.515531	-3.21331	0.00131216	0.0112861
gene:TsM_001218700	208.644	-1.31659	Downregulated	0.409859	-3.21229	0.0013168	0.0113112
gene:TsM_000943500	78.8362	-1.39387	Downregulated	0.434261	-3.20974	0.00132854	0.0114035
gene:TsM_000857600	207.416	-1.758	Downregulated	0.548576	-3.20466	0.00135223	0.011572
gene:TsM_000100200	250.776	-1.85548	Downregulated	0.579197	-3.20354	0.0013575	0.0116084
gene:TsM_000138200	46.1043	-1.67544	Downregulated	0.523543	-3.20019	0.00137337	0.011709
gene:TsM_000546700	246.542	-1.46526	Downregulated	0.45919	-3.19096	0.001418	0.0120535
gene:TsM_000037600	41.5547	-1.81223	Downregulated	0.568795	-3.18608	0.00144212	0.0122315
gene:TsM_000770400	52.1751	-1.62295	Downregulated	0.511174	-3.17494	0.00149867	0.0126451
gene:TsM_001167600	532.499	-1.77746	Downregulated	0.560123	-3.17334	0.00150694	0.0126961
gene:TsM_000720000	72.5244	-2.09354	Downregulated	0.659808	-3.17296	0.00150894	0.0127036
gene:TsM_000864200	2882.53	-0.896081	Downregulated	0.282758	-3.16907	0.00152928	0.0128558
gene:TsM_000210500	540.483	-1.43018	Downregulated	0.451427	-3.16812	0.00153426	0.0128882
gene:TsM_000006600	318.338	-0.702242	Downregulated	0.221785	-3.16632	0.00154381	0.0129399
gene:TsM_001002900	17.3784	-1.65238	Downregulated	0.522561	-3.16208	0.00156647	0.0130677
gene:TsM_001089400	749.444	-1.17956	Downregulated	0.373067	-3.16178	0.00156807	0.0130677
gene:TsM_000614000	1220.13	-0.726355	Downregulated	0.22972	-3.16191	0.00156738	0.0130677
gene:TsM_000062000	571.49	-0.872995	Downregulated	0.276144	-3.16138	0.00157025	0.0130751
gene:TsM_000364500	86.2906	-1.6865	Downregulated	0.533695	-3.16005	0.00157741	0.0131156
gene:TsM_000679500	1236.23	-1.31764	Downregulated	0.417048	-3.15944	0.00158073	0.0131235
gene:TsM_000192400	4698.98	-1.30973	Downregulated	0.414607	-3.15896	0.00158333	0.0131266
gene:TsM_000771800	145.099	-1.8723	Downregulated	0.592852	-3.15812	0.00158793	0.0131456
gene:TsM_000982600	141.052	-1.92666	Downregulated	0.610203	-3.15741	0.0015918	0.0131681
gene:TsM_000919500	15.9148	-2.13024	Downregulated	0.67493	-3.15623	0.00159821	0.013202
gene:TsM_000517000	10906.1	-1.53735	Downregulated	0.487588	-3.15297	0.0016162	0.0133061
gene:TsM_000485200	191.465	-0.88587	Downregulated	0.281111	-3.15132	0.00162536	0.0133612
gene:TsM_000630700	226.555	-2.01769	Downregulated	0.640888	-3.14828	0.00164236	0.0134692
gene:TsM_000961800	1620.62	-1.1553	Downregulated	0.367788	-3.14122	0.00168248	0.0137554
gene:TsM_000075900	518.605	-1.29655	Downregulated	0.412772	-3.14108	0.00168327	0.0137554
gene:TsM_000552200	621.51	-0.918163	Downregulated	0.292763	-3.1362	0.0017115	0.0139195
gene:TsM_001027900	164.424	-1.42715	Downregulated	0.455319	-3.1344	0.00172206	0.0139822
gene:TsM_000710400	2459.42	-0.830947	Downregulated	0.265252	-3.13267	0.00173224	0.0140449
gene:TsM_000825500	488.167	-1.71513	Downregulated	0.547752	-3.13121	0.0017409	0.0140978
gene:TsM_001147400	14.4941	-1.99029	Downregulated	0.635696	-3.13088	0.00174283	0.0141008
gene:TsM_000159800	451.552	-0.692438	Downregulated	0.221418	-3.12729	0.00176426	0.0142237
gene:TsM_000098300	2017.89	-0.64818	Downregulated	0.207264	-3.12732	0.0017641	0.0142237
gene:TsM_000196500	268.255	-1.37777	Downregulated	0.440676	-3.12649	0.00176905	0.0142522
gene:TsM_001005200	92.9384	-1.13743	Downregulated	0.364293	-3.12229	0.00179452	0.0143965
gene:TsM_000683800	132.304	-1.24605	Downregulated	0.399253	-3.12097	0.00180257	0.0144408
gene:TsM_001059300	200.711	-0.808552	Downregulated	0.259179	-3.11967	0.00181052	0.0144507
gene:TsM_001186400	761.658	-0.853874	Downregulated	0.273688	-3.11989	0.00180921	0.0144507
gene:TsM_000981400	389.672	-1.12061	Downregulated	0.3594	-3.11799	0.0018209	0.0145062
gene:TsM_000912200	14.9081	-2.21933	Downregulated	0.711971	-3.11717	0.00182599	0.0145366
gene:TsM_000943800	61.1234	-1.5484	Downregulated	0.497008	-3.11544	0.00183669	0.0146014
gene:TsM_000698900	298.385	-1.71918	Downregulated	0.55179	-3.11564	0.00183547	0.0146014
gene:TsM_000964200	1970.69	-0.583168	Downregulated	0.187426	-3.11145	0.0018617	0.0147694
gene:TsM_001151200	46.2657	-1.50465	Downregulated	0.483567	-3.11156	0.00186102	0.0147694
gene:TsM_000881600	42.4771	-1.5216	Downregulated	0.489114	-3.11093	0.00186498	0.0147851
gene:TsM_000452100	352.446	-1.10918	Downregulated	0.356584	-3.11056	0.00186732	0.0147934
gene:TsM_000166000	85.3263	-1.83511	Downregulated	0.590075	-3.10996	0.00187113	0.0148133
gene:TsM_000906100	2289.97	-1.15076	Downregulated	0.370221	-3.10831	0.00188162	0.0148861
gene:TsM_000228800	7.57582	-2.25263	Downregulated	0.725559	-3.10468	0.00190485	0.0150348
gene:TsM_000238500	124.248	-1.14638	Downregulated	0.369598	-3.10171	0.00192406	0.0151379
gene:TsM_000102500	168.546	-1.33829	Downregulated	0.431508	-3.10142	0.00192596	0.0151424
gene:TsM_001104100	356.181	-0.786177	Downregulated	0.253609	-3.09996	0.00193549	0.0152069
gene:TsM_000129100	169.166	-1.72008	Downregulated	0.555034	-3.09905	0.00194139	0.0152332
gene:TsM_000213900	2291.24	-1.29192	Downregulated	0.416987	-3.09822	0.00194686	0.0152647
gene:TsM_000496900	205.155	-0.904327	Downregulated	0.291966	-3.09737	0.00195248	0.0152983
gene:TsM_000885800	1255.71	-0.716828	Downregulated	0.231582	-3.09536	0.00196577	0.0153782
gene:TsM_001191400	43.6032	-1.25943	Downregulated	0.406898	-3.09521	0.00196673	0.0153782
gene:TsM_001016400	1576.95	-1.76266	Downregulated	0.5707	-3.08859	0.00201108	0.0156714
gene:TsM_001133400	123.592	-1.41171	Downregulated	0.457178	-3.08787	0.00201595	0.0156986
gene:TsM_000485300	760.812	-0.697234	Downregulated	0.225822	-3.08754	0.00201823	0.0157056
gene:TsM_000932200	15.2772	-1.89925	Downregulated	0.61536	-3.0864	0.00202597	0.0157443
gene:TsM_000601300	1557.72	-0.574851	Downregulated	0.186419	-3.08365	0.00204476	0.0158796
gene:TsM_001038500	17.8283	-2.12082	Downregulated	0.687896	-3.08305	0.00204892	0.0158903
gene:TsM_000596900	35.3361	-1.30639	Downregulated	0.424802	-3.07529	0.002103	0.0162765
gene:TsM_000003300	21.1855	-1.60979	Downregulated	0.523422	-3.07552	0.00210135	0.0162765
gene:TsM_000204400	23.6598	-1.77815	Downregulated	0.578293	-3.07483	0.0021062	0.0162902
gene:TsM_000452300	29.5589	-2.06608	Downregulated	0.672277	-3.07325	0.00211741	0.0163556
gene:TsM_000144500	4.0208	-2.64604	Downregulated	0.860995	-3.07323	0.00211752	0.0163556
gene:TsM_001021300	465.066	-2.04989	Downregulated	0.667209	-3.07234	0.00212387	0.0163936
gene:TsM_000695600	152.333	-1.41855	Downregulated	0.462184	-3.06923	0.00214611	0.0165205
gene:TsM_000668400	122.295	-1.41804	Downregulated	0.462127	-3.06852	0.00215125	0.0165378
gene:TsM_000579400	339.303	-1.36538	Downregulated	0.44511	-3.0675	0.00215855	0.0165828
gene:TsM_000295900	77.9979	-1.3215	Downregulated	0.430902	-3.06683	0.00216341	0.0165866
gene:TsM_001097600	11.6934	-2.15098	Downregulated	0.701631	-3.06569	0.00217172	0.0166392
gene:TsM_001086600	81.7213	-1.57829	Downregulated	0.514897	-3.06526	0.00217481	0.0166516
gene:TsM_000605900	10.8315	-2.36114	Downregulated	0.770574	-3.06413	0.002183	0.0167032
gene:TsM_001184300	1638.96	-0.886178	Downregulated	0.2893	-3.06318	0.00218998	0.0167453
gene:TsM_000710600	607.051	-0.753618	Downregulated	0.246153	-3.06158	0.00220172	0.0168014
gene:TsM_001091400	33.0157	-1.33488	Downregulated	0.435972	-3.06185	0.00219974	0.0168014
gene:TsM_000905000	41.6997	-1.52434	Downregulated	0.49838	-3.05859	0.00222379	0.0169245
gene:TsM_000226600	7.62791	-2.64805	Downregulated	0.865908	-3.05812	0.00222732	0.0169401
gene:TsM_000896400	349.638	-1.44639	Downregulated	0.473115	-3.05717	0.00223435	0.016971
gene:TsM_001151300	46.8765	-1.34878	Downregulated	0.441264	-3.05662	0.00223845	0.0169859
gene:TsM_000010300	608.602	-1.55177	Downregulated	0.50831	-3.0528	0.00226717	0.0171631
gene:TsM_000877500	61.2718	-0.974018	Downregulated	0.319088	-3.0525	0.0022694	0.0171687
gene:TsM_000085600	275.305	-1.52541	Downregulated	0.500417	-3.04828	0.00230158	0.017372
gene:TsM_000143200	31.1987	-1.59445	Downregulated	0.524146	-3.042	0.00235014	0.0176628
gene:TsM_000290800	2757.9	-1.25739	Downregulated	0.414316	-3.03486	0.00240649	0.0180266
gene:TsM_001076600	6.39075	-2.42321	Downregulated	0.799879	-3.02947	0.00244982	0.0183031
gene:TsM_001134000	466.399	-0.79645	Downregulated	0.262992	-3.02842	0.00245833	0.0183467
gene:TsM_000107400	214.975	-1.96804	Downregulated	0.650271	-3.0265	0.00247404	0.0184238
gene:TsM_001061800	9.38216	-2.34192	Downregulated	0.7746	-3.02339	0.00249959	0.0185656
gene:TsM_001113000	43.7604	-1.75812	Downregulated	0.581744	-3.02215	0.0025099	0.0186179
gene:TsM_000776600	129.088	-0.907285	Downregulated	0.300614	-3.01811	0.0025436	0.0188068
gene:TsM_000549900	1346.6	-0.847216	Downregulated	0.280756	-3.01763	0.00254762	0.0188243
gene:TsM_001194600	19.2424	-2.35238	Downregulated	0.779824	-3.01655	0.00255672	0.018874
gene:TsM_000926000	22.5368	-2.08662	Downregulated	0.691749	-3.01644	0.00255765	0.018874
gene:TsM_000075200	2616.64	-0.986308	Downregulated	0.327017	-3.01608	0.00256069	0.0188842
gene:TsM_000804600	24.6097	-1.70705	Downregulated	0.566222	-3.01481	0.00257136	0.0189385
gene:TsM_000647600	955.064	-1.01846	Downregulated	0.337855	-3.01448	0.00257417	0.0189469
gene:TsM_000822400	6.91224	-2.44811	Downregulated	0.812893	-3.01161	0.0025987	0.019066
gene:TsM_000943600	41.4984	-1.77614	Downregulated	0.589894	-3.01094	0.00260438	0.0190955
gene:TsM_000507400	131.545	-1.07292	Downregulated	0.356701	-3.00791	0.00263052	0.0192377
gene:TsM_000746600	2172.53	-0.919307	Downregulated	0.305848	-3.00576	0.00264914	0.0193614
gene:TsM_000280000	1945.04	-1.16203	Downregulated	0.387013	-3.00255	0.00267724	0.0195418
gene:TsM_000299000	330.7	-0.802075	Downregulated	0.267287	-3.0008	0.00269271	0.0196203
gene:TsM_001070900	24.5805	-1.43582	Downregulated	0.478486	-3.00075	0.00269315	0.0196203
gene:TsM_000902200	37.3109	-1.63449	Downregulated	0.544806	-3.00013	0.00269861	0.0196475
gene:TsM_000384800	20.4987	-1.79118	Downregulated	0.597201	-2.9993	0.00270602	0.0196889
gene:TsM_000193900	1926.77	-0.765283	Downregulated	0.255737	-2.99246	0.00276741	0.0200844
gene:TsM_000540700	1185.2	-1.10385	Downregulated	0.369106	-2.99061	0.00278423	0.0201937
gene:TsM_000542900	94.3848	-1.32673	Downregulated	0.444002	-2.98812	0.00280698	0.020307
gene:TsM_000880600	8.11958	-2.11927	Downregulated	0.710467	-2.98292	0.00285511	0.020616
gene:TsM_000497200	511.055	-0.852869	Downregulated	0.285978	-2.98229	0.002861	0.0206455
gene:TsM_000458200	3135.3	-0.784867	Downregulated	0.263308	-2.98079	0.00287502	0.0207335
gene:TsM_001211400	195.001	-0.876299	Downregulated	0.294226	-2.97832	0.00289832	0.0208621
gene:TsM_000754000	1607.54	-1.38183	Downregulated	0.464243	-2.97653	0.00291532	0.020958
gene:TsM_000867100	3845.72	-1.22716	Downregulated	0.412761	-2.97304	0.00294865	0.0211452
gene:TsM_000679400	427.099	-1.39193	Downregulated	0.46821	-2.97287	0.00295025	0.0211452
gene:TsM_001214200	31.545	-1.32773	Downregulated	0.446811	-2.97157	0.00296277	0.0211833
gene:TsM_001166400	2393.95	-1.42525	Downregulated	0.479604	-2.97173	0.00296125	0.0211833
gene:TsM_000501000	160.643	-1.78437	Downregulated	0.600647	-2.97075	0.00297074	0.0212227
gene:TsM_001172100	36.5066	-1.82896	Downregulated	0.616563	-2.96639	0.00301323	0.0215128
gene:TsM_000392800	78.6789	-1.67303	Downregulated	0.564078	-2.96595	0.00301752	0.02153
gene:TsM_000016800	15.6367	-1.62519	Downregulated	0.548121	-2.96502	0.00302664	0.0215681
gene:TsM_000227700	1174.09	-0.619094	Downregulated	0.208821	-2.96471	0.00302972	0.0215766
gene:TsM_000194000	1424.56	-0.879098	Downregulated	0.296748	-2.96244	0.00305209	0.0217161
gene:TsM_000789300	595.195	-1.79411	Downregulated	0.605859	-2.96127	0.00306377	0.0217418
gene:TsM_000686900	91.7481	-1.89118	Downregulated	0.639353	-2.95795	0.00309688	0.0219318
gene:TsM_000217900	344.985	-0.704575	Downregulated	0.238415	-2.95525	0.00312416	0.0220839
gene:TsM_000247800	24.8387	-1.55905	Downregulated	0.528075	-2.95233	0.00315381	0.0222246
gene:TsM_000248900	418.598	-0.783467	Downregulated	0.265368	-2.95238	0.00315336	0.0222246
gene:TsM_001196200	771.88	-1.26826	Downregulated	0.429533	-2.95265	0.00315063	0.0222246
gene:TsM_001110700	107.353	-1.72174	Downregulated	0.58358	-2.95031	0.00317456	0.022357
gene:TsM_001151400	132.221	-1.3326	Downregulated	0.451791	-2.9496	0.00318186	0.0223878
gene:TsM_000872700	16.8269	-2.08318	Downregulated	0.706548	-2.9484	0.00319428	0.0224544
gene:TsM_000803800	11.6559	-1.85932	Downregulated	0.630853	-2.94731	0.00320555	0.0225197
gene:TsM_000973400	1199.54	-1.35519	Downregulated	0.460432	-2.9433	0.00324735	0.0227713
gene:TsM_000638200	36.7234	-1.59737	Downregulated	0.543424	-2.93945	0.00328797	0.0230027
gene:TsM_000780300	1972.54	-1.48374	Downregulated	0.504775	-2.93941	0.0032884	0.0230027
gene:TsM_000215200	291.055	-1.14025	Downregulated	0.388461	-2.93529	0.00333233	0.023253
gene:TsM_000550300	489.047	-1.29145	Downregulated	0.440252	-2.93343	0.00335237	0.0233643
gene:TsM_000103100	44.6312	-1.1617	Downregulated	0.396233	-2.93186	0.00336934	0.0234539
gene:TsM_000833900	496.889	-1.4528	Downregulated	0.496056	-2.92869	0.0034039	0.0236224
gene:TsM_000015300	223.333	-0.95994	Downregulated	0.327879	-2.92773	0.00341446	0.023667
gene:TsM_000973200	1316.78	-1.32231	Downregulated	0.451648	-2.92775	0.00341423	0.023667
gene:TsM_000089600	203.463	-2.16012	Downregulated	0.738234	-2.92607	0.00343276	0.0237631
gene:TsM_000147900	1972.38	-1.47276	Downregulated	0.504211	-2.92091	0.00349012	0.0240454
gene:TsM_000731300	531.874	-0.877504	Downregulated	0.300414	-2.92098	0.00348932	0.0240454
gene:TsM_001212300	10169.2	-0.95809	Downregulated	0.328229	-2.91897	0.00351189	0.0241509
gene:TsM_000468500	293.725	-0.709168	Downregulated	0.243144	-2.91666	0.00353806	0.0242732
gene:TsM_000285600	32.5444	-1.86358	Downregulated	0.639359	-2.91476	0.00355964	0.0243484
gene:TsM_001169700	1401.27	-0.762406	Downregulated	0.261861	-2.91149	0.00359713	0.024531
gene:TsM_001103000	427.659	-1.32287	Downregulated	0.454357	-2.91151	0.00359683	0.024531
gene:TsM_000650600	489.122	-1.4645	Downregulated	0.503354	-2.90948	0.00362034	0.0246598
gene:TsM_000026700	458.25	-0.907512	Downregulated	0.312056	-2.90817	0.00363551	0.0247189
gene:TsM_000625000	55.3075	-1.13385	Downregulated	0.390068	-2.90681	0.00365139	0.0247973
gene:TsM_000585500	303.385	-0.968792	Downregulated	0.333573	-2.90428	0.00368093	0.0249429
gene:TsM_001210100	133.684	-1.00487	Downregulated	0.346047	-2.90386	0.00368593	0.0249429
gene:TsM_000195400	9478	-1.09999	Downregulated	0.378839	-2.9036	0.00368904	0.0249491
gene:TsM_000463000	463.168	-0.648532	Downregulated	0.223416	-2.9028	0.00369846	0.0249832
gene:TsM_000977200	8884.29	-2.22836	Downregulated	0.768397	-2.90001	0.00373148	0.0251764
gene:TsM_001190600	3.64064	-2.50375	Downregulated	0.864134	-2.89741	0.00376261	0.0253416
gene:TsM_000770500	61.3079	-1.61956	Downregulated	0.559106	-2.8967	0.00377114	0.025384
gene:TsM_000173200	321.668	-1.86009	Downregulated	0.642308	-2.89594	0.0037802	0.02543
gene:TsM_000798900	8738.66	-1.91291	Downregulated	0.660701	-2.89527	0.0037883	0.0254695
gene:TsM_000466700	115.939	-1.31057	Downregulated	0.452901	-2.89371	0.00380714	0.0255711
gene:TsM_001056400	46.8447	-1.26473	Downregulated	0.437634	-2.88993	0.0038533	0.0258153
gene:TsM_000835100	504.625	-0.884641	Downregulated	0.306176	-2.88932	0.00386073	0.0258499
gene:TsM_000244100	35.8215	-1.65694	Downregulated	0.573725	-2.88804	0.00387645	0.0259329
gene:TsM_001020400	1144.35	-0.910419	Downregulated	0.315724	-2.88359	0.00393169	0.026248
gene:TsM_000668100	683.88	-0.673259	Downregulated	0.233919	-2.87818	0.00399981	0.0266561
gene:TsM_001173300	137.629	-0.986001	Downregulated	0.343046	-2.87425	0.00404985	0.0269738
gene:TsM_000159300	76.1444	-1.81082	Downregulated	0.630177	-2.87351	0.00405944	0.0270219
gene:TsM_000863500	347.075	-1.46021	Downregulated	0.508315	-2.87265	0.00407047	0.0270779
gene:TsM_000233300	108.437	-0.825637	Downregulated	0.287479	-2.872	0.00407887	0.0271039
gene:TsM_000429900	34.7173	-1.48158	Downregulated	0.516024	-2.87115	0.00408977	0.0271447
gene:TsM_001132100	10.449	-2.11608	Downregulated	0.737713	-2.86844	0.00412507	0.0273437
gene:TsM_000353600	1085.75	-0.724814	Downregulated	0.252699	-2.86829	0.00412695	0.0273437
gene:TsM_001060300	409.91	-1.58125	Downregulated	0.551359	-2.86791	0.00413197	0.027359
gene:TsM_000474600	1468.64	-0.645597	Downregulated	0.225277	-2.86579	0.00415965	0.0274715
gene:TsM_000001800	2195.92	-0.926111	Downregulated	0.323486	-2.86291	0.00419775	0.0276339
gene:TsM_001233900	1309.08	-1.70106	Downregulated	0.594633	-2.8607	0.00422713	0.0277193
gene:TsM_000693600	89.4088	-1.3384	Downregulated	0.468193	-2.85866	0.0042544	0.0278487
gene:TsM_000835500	875.03	-0.636065	Downregulated	0.222585	-2.85763	0.0042682	0.0278835
gene:TsM_000299700	96.5115	-1.578	Downregulated	0.552158	-2.85788	0.00426476	0.0278835
gene:TsM_001084000	94.9935	-1.85266	Downregulated	0.648814	-2.85546	0.00429745	0.0280501
gene:TsM_000111300	315.36	-0.895648	Downregulated	0.3137	-2.85511	0.00430215	0.0280647
gene:TsM_000166800	6219.47	-1.39059	Downregulated	0.487706	-2.8513	0.00435414	0.0283391
gene:TsM_000915500	2225.97	-0.682746	Downregulated	0.239521	-2.85046	0.00436554	0.0283972
gene:TsM_000434300	1267.37	-0.808789	Downregulated	0.284046	-2.84739	0.00440788	0.0285587
gene:TsM_000363100	3.4085	-2.45891	Downregulated	0.864615	-2.84393	0.00445605	0.0288217
gene:TsM_001029800	2300.96	-1.15925	Downregulated	0.407731	-2.84317	0.00446677	0.0288747
gene:TsM_000013300	1015.07	-0.786387	Downregulated	0.276686	-2.84216	0.00448091	0.0289051
gene:TsM_000039900	957.722	-1.51567	Downregulated	0.533556	-2.84069	0.00450154	0.029005
gene:TsM_000172200	33.2272	-1.88181	Downregulated	0.662674	-2.83973	0.00451519	0.0290724
gene:TsM_000267100	84.6969	-1.08739	Downregulated	0.383348	-2.83657	0.0045601	0.029279
gene:TsM_000576100	1333.13	-0.652824	Downregulated	0.230141	-2.83663	0.00455927	0.029279
gene:TsM_001226000	2580.44	-0.94221	Downregulated	0.332227	-2.83604	0.00456769	0.0292961
gene:TsM_000376400	1107.83	-0.973954	Downregulated	0.343475	-2.83559	0.00457413	0.0293196
gene:TsM_000456600	207.629	-0.714469	Downregulated	0.252297	-2.83186	0.00462778	0.0296469
gene:TsM_000175700	663.117	-0.8548	Downregulated	0.30195	-2.83093	0.00464125	0.0296832
gene:TsM_000287800	937.171	-1.45148	Downregulated	0.512776	-2.83063	0.00464569	0.029695
gene:TsM_000815600	6.06806	-2.33216	Downregulated	0.824173	-2.8297	0.00465916	0.0297644
gene:TsM_000119100	72.6364	-1.42473	Downregulated	0.503562	-2.82931	0.0046649	0.0297678
gene:TsM_000753400	13.476	-1.86696	Downregulated	0.659849	-2.82938	0.00466389	0.0297678
gene:TsM_000297300	21.8718	-1.67652	Downregulated	0.59276	-2.82832	0.00467932	0.0298264
gene:TsM_000478600	191.432	-1.17286	Downregulated	0.414677	-2.82836	0.00467871	0.0298264
gene:TsM_001129000	2189.16	-0.818545	Downregulated	0.289528	-2.82717	0.0046961	0.0299037
gene:TsM_000609300	19.0639	-1.7522	Downregulated	0.619899	-2.82659	0.00470458	0.029904
gene:TsM_000050100	814.958	-1.54322	Downregulated	0.545955	-2.82663	0.004704	0.029904
gene:TsM_000545500	218.151	-1.33515	Downregulated	0.472436	-2.82609	0.00471194	0.029934
gene:TsM_001069600	292.833	-0.956839	Downregulated	0.338981	-2.8227	0.00476216	0.0302104
gene:TsM_000825300	113.733	-0.825439	Downregulated	0.292539	-2.82164	0.0047779	0.0302689
gene:TsM_001060700	247.123	-1.16627	Downregulated	0.414299	-2.81505	0.00487693	0.0308449
gene:TsM_000417000	558.799	-0.723887	Downregulated	0.257365	-2.81269	0.00491297	0.030987
gene:TsM_000167200	218.184	-1.32105	Downregulated	0.470201	-2.80955	0.00496106	0.0312385
gene:TsM_001041400	126.871	-1.89617	Downregulated	0.674871	-2.80968	0.00495914	0.0312385
gene:TsM_000748300	1997.16	-1.30507	Downregulated	0.464687	-2.8085	0.00497727	0.0313234
gene:TsM_000132900	157.294	-1.57928	Downregulated	0.563067	-2.80478	0.00503507	0.0316522
gene:TsM_000758300	117.473	-1.02421	Downregulated	0.365794	-2.79996	0.00511097	0.0320059
gene:TsM_000614100	930.999	-1.42146	Downregulated	0.507804	-2.79923	0.00512253	0.0320607
gene:TsM_000031400	1263.23	-0.902124	Downregulated	0.322362	-2.79848	0.00513432	0.032099
gene:TsM_000903100	1593.43	-1.04458	Downregulated	0.373584	-2.7961	0.00517236	0.0322841
gene:TsM_000676300	13.7579	-1.62636	Downregulated	0.581872	-2.79504	0.00518926	0.0323326
gene:TsM_000902700	614.671	-1.22094	Downregulated	0.437788	-2.78888	0.00528906	0.0328508
gene:TsM_000100300	654.031	-1.10821	Downregulated	0.397435	-2.7884	0.00529689	0.0328816
gene:TsM_000973300	4959.32	-1.24106	Downregulated	0.445239	-2.78741	0.00531318	0.0329469
gene:TsM_000565600	16.9694	-1.89174	Downregulated	0.678971	-2.78618	0.00533328	0.0330536
gene:TsM_000100500	152.588	-1.41946	Downregulated	0.510198	-2.78217	0.0053996	0.0334465
gene:TsM_001043500	770.841	-1.41805	Downregulated	0.510086	-2.78003	0.00543547	0.0335723
gene:TsM_000432100	141.214	-1.26113	Downregulated	0.453657	-2.77992	0.00543717	0.0335723
gene:TsM_000043200	126.172	-1.0405	Downregulated	0.374293	-2.7799	0.00543755	0.0335723
gene:TsM_000317700	533.844	-1.4995	Downregulated	0.539596	-2.77893	0.00545375	0.0336219
gene:TsM_001023500	10.4925	-1.82827	Downregulated	0.657914	-2.77889	0.00545442	0.0336219
gene:TsM_001155500	401.253	-1.01229	Downregulated	0.364962	-2.77367	0.00554272	0.0340925
gene:TsM_000033700	2659.18	-0.570701	Downregulated	0.205837	-2.77259	0.00556122	0.0341868
gene:TsM_000625800	187.918	-0.695035	Downregulated	0.250696	-2.77242	0.00556405	0.0341868
gene:TsM_000195700	8.86809	-2.3934	Downregulated	0.864145	-2.76967	0.00561126	0.0344399
gene:TsM_000425000	67.0124	-1.26746	Downregulated	0.457672	-2.76937	0.0056165	0.0344535
gene:TsM_000430900	5208.21	-1.01542	Downregulated	0.366796	-2.76834	0.00563423	0.0345437
gene:TsM_000153600	3728.58	-1.39061	Downregulated	0.502432	-2.76777	0.00564418	0.0345676
gene:TsM_000457400	49.8517	-1.83235	Downregulated	0.662758	-2.76473	0.00569699	0.0348536
gene:TsM_000695900	56.1823	-0.98013	Downregulated	0.354858	-2.76204	0.00574419	0.035086
gene:TsM_000602800	3245.72	-0.871433	Downregulated	0.315796	-2.75948	0.00578929	0.0353425
gene:TsM_000019300	31.7433	-2.29745	Downregulated	0.834411	-2.75338	0.00589827	0.0359694
gene:TsM_000523200	276.826	-0.988447	Downregulated	0.35907	-2.7528	0.00590885	0.0360146
gene:TsM_000730400	1214.35	-1.74819	Downregulated	0.63526	-2.75193	0.00592454	0.036091
gene:TsM_000528300	1028.07	-0.826935	Downregulated	0.300844	-2.74871	0.00598295	0.036408
gene:TsM_000676100	36.5627	-1.37645	Downregulated	0.500794	-2.74853	0.00598639	0.0364095
gene:TsM_001082400	5.99107	-2.12978	Downregulated	0.775389	-2.74673	0.00601931	0.0365319
gene:TsM_000069500	9.5617	-2.18751	Downregulated	0.796483	-2.74646	0.00602417	0.036542
gene:TsM_000039300	651.615	-1.43998	Downregulated	0.524485	-2.74552	0.00604153	0.0366278
gene:TsM_000637700	1265.7	-1.52901	Downregulated	0.557075	-2.74472	0.00605625	0.0366975
gene:TsM_000521700	1158.18	-0.960737	Downregulated	0.350425	-2.74163	0.00611344	0.0370244
gene:TsM_001046800	267.169	-2.16791	Downregulated	0.791108	-2.74034	0.00613748	0.0371306
gene:TsM_000358900	481.773	-0.618264	Downregulated	0.225689	-2.73945	0.00615413	0.0371919
gene:TsM_000545700	89.048	-1.147	Downregulated	0.418835	-2.73855	0.00617101	0.0372625
gene:TsM_001243300	5.63181	-2.22724	Downregulated	0.813312	-2.73848	0.00617233	0.0372625
gene:TsM_000871400	1014.03	-0.583179	Downregulated	0.213084	-2.73685	0.00620303	0.037428
gene:TsM_000245200	712.905	-0.529302	Downregulated	0.193538	-2.73487	0.00624053	0.0376344
gene:TsM_000617800	139.742	-1.69902	Downregulated	0.622045	-2.73135	0.00630761	0.0379587
gene:TsM_000087700	12.3884	-1.79006	Downregulated	0.655503	-2.73082	0.00631764	0.037999
gene:TsM_000805800	30.0752	-1.34448	Downregulated	0.492393	-2.7305	0.00632379	0.038016
gene:TsM_000590100	230.893	-1.13344	Downregulated	0.415291	-2.72926	0.0063477	0.0381396
gene:TsM_000065700	217.8	-0.8689	Downregulated	0.318679	-2.72657	0.00639966	0.0383711
gene:TsM_000519300	2303.03	-0.588686	Downregulated	0.215937	-2.72619	0.00640697	0.0383948
gene:TsM_000741300	186.226	-1.30443	Downregulated	0.478594	-2.72555	0.00641954	0.03842
gene:TsM_000558600	140.663	-1.30317	Downregulated	0.478265	-2.72479	0.00643427	0.0384776
gene:TsM_000338000	104.127	-1.23672	Downregulated	0.454307	-2.72221	0.00648464	0.0387179
gene:TsM_000053200	119.523	-0.972183	Downregulated	0.357481	-2.71954	0.00653732	0.0389682
gene:TsM_001107100	216.472	-1.5531	Downregulated	0.571119	-2.71939	0.00654021	0.0389682
gene:TsM_000232400	87.7653	-1.62362	Downregulated	0.597739	-2.71626	0.00660231	0.0392972
gene:TsM_001137100	73.0777	-0.981386	Downregulated	0.361456	-2.71509	0.00662576	0.0394162
gene:TsM_001156900	10.3283	-1.75685	Downregulated	0.647408	-2.71367	0.00665433	0.0395243
gene:TsM_000039200	5507.18	-1.33767	Downregulated	0.49301	-2.71327	0.00666224	0.0395508
gene:TsM_000828300	1271.82	-0.701946	Downregulated	0.258748	-2.71286	0.00667055	0.0395682
gene:TsM_000124700	1088.17	-1.36114	Downregulated	0.501749	-2.71278	0.0066721	0.0395682
gene:TsM_000170000	764.814	-1.06328	Downregulated	0.391987	-2.71253	0.00667715	0.0395776
gene:TsM_001155300	652.228	-0.928152	Downregulated	0.342257	-2.71186	0.00669078	0.0396172
gene:TsM_001200300	5.51763	-2.08046	Downregulated	0.767147	-2.71194	0.00668908	0.0396172
gene:TsM_001196700	28.4586	-1.68701	Downregulated	0.622241	-2.71118	0.00670441	0.0396568
gene:TsM_000804700	57.0659	-1.56125	Downregulated	0.575965	-2.71067	0.00671474	0.0396973
gene:TsM_000943100	8.91348	-1.8541	Downregulated	0.684338	-2.70934	0.00674173	0.0397951
gene:TsM_000732400	5064.25	-0.903273	Downregulated	0.333377	-2.70947	0.00673915	0.0397951
gene:TsM_000041100	1033.8	-1.05218	Downregulated	0.388308	-2.70967	0.0067351	0.0397951
gene:TsM_000768400	62.0552	-0.88245	Downregulated	0.325805	-2.70852	0.00675835	0.0398314
gene:TsM_000095700	4.95525	-2.29894	Downregulated	0.848766	-2.70857	0.00675742	0.0398314
gene:TsM_000592700	100.492	-0.838456	Downregulated	0.30968	-2.70749	0.00677936	0.0398934
gene:TsM_000685400	93.3069	-1.56267	Downregulated	0.57762	-2.70536	0.00682294	0.0401085
gene:TsM_000262200	219.24	-0.877195	Downregulated	0.324683	-2.7017	0.00689858	0.0404906
gene:TsM_000879000	6.81693	-2.04249	Downregulated	0.756887	-2.69854	0.00696436	0.0407928
gene:TsM_000226700	5.42431	-2.20321	Downregulated	0.817087	-2.69641	0.00700903	0.0410123
gene:TsM_001172000	22.6261	-1.61371	Downregulated	0.598996	-2.69402	0.00705963	0.0412028
gene:TsM_000522100	35.7419	-1.12023	Downregulated	0.415872	-2.69369	0.00706648	0.041208
gene:TsM_000211200	3339.36	-0.826553	Downregulated	0.306873	-2.69347	0.00707135	0.041208
gene:TsM_000495400	3607.92	-1.61378	Downregulated	0.599122	-2.69358	0.00706888	0.041208
gene:TsM_001001100	31.4792	-1.87682	Downregulated	0.697383	-2.69123	0.00711883	0.0414424
gene:TsM_000172900	1019.03	-0.524721	Downregulated	0.195051	-2.69018	0.00714144	0.0415317
gene:TsM_001076700	13.596	-2.07921	Downregulated	0.773283	-2.68881	0.00717079	0.0416387
gene:TsM_000019900	34.8708	-1.50692	Downregulated	0.560595	-2.68807	0.00718674	0.0417101
gene:TsM_000648000	264.42	-1.36486	Downregulated	0.507947	-2.687	0.0072096	0.0418215
gene:TsM_000159000	2785.77	-0.88729	Downregulated	0.330302	-2.6863	0.00722477	0.041867
gene:TsM_000428800	258.732	-1.60769	Downregulated	0.59864	-2.68557	0.00724066	0.0419165
gene:TsM_000242900	915.597	-0.923226	Downregulated	0.343946	-2.68422	0.00726988	0.0420643
gene:TsM_001131300	10.1122	-1.7295	Downregulated	0.644512	-2.68343	0.00728716	0.042143
gene:TsM_000350800	65.4064	-1.11716	Downregulated	0.416445	-2.68261	0.00730511	0.0422254
gene:TsM_000099700	1312.68	-0.833045	Downregulated	0.31078	-2.6805	0.00735133	0.0424496
gene:TsM_000496200	360.291	-1.38426	Downregulated	0.516479	-2.68019	0.00735793	0.0424662
gene:TsM_001060200	984.294	-1.6	Downregulated	0.598009	-2.67554	0.00746097	0.042974
gene:TsM_000465900	29.3584	-1.29618	Downregulated	0.484897	-2.67309	0.00751551	0.0432331
gene:TsM_000945100	725.708	-1.20975	Downregulated	0.452704	-2.67228	0.00753376	0.043284
gene:TsM_000442100	614.273	-1.62605	Downregulated	0.608457	-2.67241	0.00753082	0.043284
gene:TsM_000496600	110.174	-1.47922	Downregulated	0.554465	-2.66783	0.00763425	0.0437733
gene:TsM_000817900	953.639	-0.92569	Downregulated	0.346961	-2.66799	0.00763057	0.0437733
gene:TsM_000771700	1703.41	-1.16567	Downregulated	0.437012	-2.66736	0.00764507	0.0438133
gene:TsM_000002200	342.154	-1.04842	Downregulated	0.393313	-2.66561	0.00768486	0.0439751
gene:TsM_000656700	34.4285	-1.71157	Downregulated	0.642884	-2.66233	0.00776006	0.0442723
gene:TsM_000993600	120.277	-1.23235	Downregulated	0.463422	-2.65924	0.00783168	0.0446363
gene:TsM_000192300	429.787	-0.610832	Downregulated	0.229924	-2.65667	0.00789163	0.0449109
gene:TsM_000107100	484.288	-0.964731	Downregulated	0.363135	-2.65667	0.00789167	0.0449109
gene:TsM_001187700	627.412	-1.13055	Downregulated	0.425981	-2.65399	0.00795472	0.0452246
gene:TsM_000406400	7.68448	-1.96471	Downregulated	0.74073	-2.6524	0.00799214	0.0453696
gene:TsM_000911200	5.66738	-2.06136	Downregulated	0.77716	-2.65243	0.00799139	0.0453696
gene:TsM_000787100	3277.13	-1.72791	Downregulated	0.651689	-2.65144	0.00801504	0.045477
gene:TsM_000277400	14.9158	-1.66079	Downregulated	0.627729	-2.64572	0.0081518	0.0461841
gene:TsM_000324900	35.2834	-2.25691	Downregulated	0.853396	-2.64463	0.00817813	0.0462873
gene:TsM_000001900	521.303	-0.800609	Downregulated	0.302794	-2.64407	0.00819157	0.0463175
gene:TsM_000435400	591.698	-0.814138	Downregulated	0.3079	-2.64416	0.00818933	0.0463175
gene:TsM_000151500	6769.25	-0.786661	Downregulated	0.298009	-2.63972	0.00829738	0.0467768
gene:TsM_000859700	10.0365	-1.74119	Downregulated	0.659743	-2.6392	0.00831019	0.0467812
gene:TsM_000019000	324.274	-0.838074	Downregulated	0.317708	-2.63787	0.00834282	0.0468667
gene:TsM_000463600	1420.92	-0.967489	Downregulated	0.366782	-2.63778	0.00834517	0.0468667
gene:TsM_000991700	30.5965	-1.30491	Downregulated	0.494707	-2.63773	0.00834618	0.0468667
gene:TsM_001040100	134.552	-1.19211	Downregulated	0.451901	-2.63799	0.00833991	0.0468667
gene:TsM_000204500	248.04	-1.06135	Downregulated	0.40272	-2.63545	0.00840268	0.0470913
gene:TsM_000908900	280.069	-0.884247	Downregulated	0.335549	-2.63523	0.00840812	0.0470986
gene:TsM_000578700	313.72	-1.11874	Downregulated	0.424623	-2.63465	0.00842231	0.0471319
gene:TsM_000233400	470.969	-0.717749	Downregulated	0.272469	-2.63424	0.00843269	0.0471645
gene:TsM_000955200	242.641	-0.943688	Downregulated	0.358283	-2.63392	0.00844053	0.0471645
gene:TsM_000601700	230.394	-0.881521	Downregulated	0.334742	-2.63343	0.00845269	0.0471715
gene:TsM_000293600	439.795	-1.20823	Downregulated	0.458866	-2.63309	0.00846126	0.0471715
gene:TsM_000125000	16.0815	-1.80677	Downregulated	0.686193	-2.63304	0.00846244	0.0471715
gene:TsM_000473500	9.63976	-1.89863	Downregulated	0.721684	-2.63084	0.00851739	0.0474315
gene:TsM_000043800	30.0423	-1.29563	Downregulated	0.493289	-2.62652	0.00862619	0.0478506
gene:TsM_000972900	1170.49	-0.490735	Downregulated	0.186976	-2.62459	0.00867524	0.0480137
gene:TsM_000059700	645.505	-1.17584	Downregulated	0.448092	-2.6241	0.00868771	0.0480518
gene:TsM_000239200	40.7269	-1.81213	Downregulated	0.69124	-2.62157	0.00875265	0.0483064
gene:TsM_000755300	88.9156	-1.12236	Downregulated	0.428737	-2.61784	0.00884896	0.0486842
gene:TsM_001162000	465.304	-0.625245	Downregulated	0.239362	-2.61213	0.00899791	0.049456
gene:TsM_000680100	150.313	-1.53221	Downregulated	0.58667	-2.61171	0.00900908	0.0494884
