# Supplementary material for: Transcriptomic analysis of subarachnoid cysts of Taenia solium reveals mechanisms for uncontrolled proliferation and adaptations to the microenvironment
Source: Sci Rep. 2024 May 23;14:11833. doi: 10.1038/s41598-024-61973-9 (PMC11116493; doi:10.1038/s41598-024-61973-9)
Supplement: Supplementary file 3 — Supplementary Information 3. [file 41598_2024_61973_MOESM3_ESM.xlsx]

## Sheet: GO_enrichtment_BW_V_vs_R
Supplementary data 3: GO enrichment in the bladder wall of subarachnoid cyst vs the bladder wall of vesicular cyst
category	over_represented_pvalue	-LOG10_p-value	numDEInCat	numInCat	term	ontology	gene_ids
GO:0030226	2.70776e-05	4.56739	2	2	apolipoprotein receptor activity	MF	TsM_000286400, TsM_000995200
GO:0090556	2.70776e-05	4.56739	2	2	phosphatidylserine floppase activity	MF	TsM_000286400, TsM_000995200
GO:0005502	7.27428e-05	4.13821	2	3	11-cis retinal binding	MF	TsM_000286400, TsM_000995200
GO:0005503	7.27428e-05	4.13821	2	3	all-trans retinal binding	MF	TsM_000286400, TsM_000995200
GO:0006649	7.27428e-05	4.13821	2	3	phospholipid transfer to membrane	BP	TsM_000286400, TsM_000995200
GO:0140327	7.27428e-05	4.13821	2	3	flippase activity	MF	TsM_000286400, TsM_000995200
GO:0140347	7.27428e-05	4.13821	2	3	N-retinylidene-phosphatidylethanolamine flippase activity	MF	TsM_000286400, TsM_000995200
GO:0034380	0.000142979	3.84473	2	4	high-density lipoprotein particle assembly	BP	TsM_000286400, TsM_000995200
GO:0005501	0.000148327	3.82878	2	4	retinoid binding	MF	TsM_000286400, TsM_000995200
GO:0019840	0.000148327	3.82878	2	4	isoprenoid binding	MF	TsM_000286400, TsM_000995200
GO:0015247	0.000150239	3.82322	2	4	aminophospholipid flippase activity	MF	TsM_000286400, TsM_000995200
GO:0065005	0.000234168	3.63047	2	5	protein-lipid complex assembly	BP	TsM_000286400, TsM_000995200
GO:0032370	0.000275759	3.55947	3	27	positive regulation of lipid transport	BP	TsM_000286400, TsM_000751900, TsM_000995200
GO:0010874	0.000372425	3.42896	2	6	regulation of cholesterol efflux	BP	TsM_000286400, TsM_000995200
GO:1905954	0.000583357	3.23407	3	35	positive regulation of lipid localization	BP	TsM_000286400, TsM_000751900, TsM_000995200
GO:0032368	0.000645993	3.18977	3	36	regulation of lipid transport	BP	TsM_000286400, TsM_000751900, TsM_000995200
GO:0005201	0.000840616	3.0754	3	35	extracellular matrix structural constituent	MF	TsM_000655200, TsM_000925000, TsM_001048700
GO:0140328	0.00116848	2.93238	2	10	floppase activity	MF	TsM_000286400, TsM_000995200
GO:0005604	0.00127101	2.89585	3	40	basement membrane	CC	TsM_000655200, TsM_000925000, TsM_001048700
GO:0070723	0.00139494	2.85544	2	11	response to cholesterol	BP	TsM_000751900, TsM_000995200
GO:0001523	0.00147605	2.8309	2	13	retinoid metabolic process	BP	TsM_000286400, TsM_000995200
GO:0032373	0.00169087	2.77189	2	13	positive regulation of sterol transport	BP	TsM_000286400, TsM_000995200
GO:0032376	0.00169087	2.77189	2	13	positive regulation of cholesterol transport	BP	TsM_000286400, TsM_000995200
GO:0016101	0.00172246	2.76385	2	14	diterpenoid metabolic process	BP	TsM_000286400, TsM_000995200
GO:0071300	0.00185731	2.73112	2	13	cellular response to retinoic acid	BP	TsM_000297700, TsM_000995200
GO:0140326	0.00191154	2.71862	2	13	ATPase-coupled intramembrane lipid transporter activity	MF	TsM_000286400, TsM_000995200
GO:0005796	0.00242565	2.61517	2	13	Golgi lumen	CC	TsM_000297700, TsM_001048700
GO:0032371	0.00245504	2.60994	2	16	regulation of sterol transport	BP	TsM_000286400, TsM_000995200
GO:0032374	0.00245504	2.60994	2	16	regulation of cholesterol transport	BP	TsM_000286400, TsM_000995200
GO:0031012	0.00259777	2.5854	3	54	extracellular matrix	CC	TsM_000297700, TsM_000655200, TsM_000925000
GO:0036314	0.00265183	2.57645	2	15	response to sterol	BP	TsM_000751900, TsM_000995200
GO:0090554	0.00269589	2.5693	2	16	phosphatidylcholine floppase activity	MF	TsM_000286400, TsM_000995200
GO:0006721	0.00283692	2.54715	2	18	terpenoid metabolic process	BP	TsM_000286400, TsM_000995200
GO:0008525	0.00332527	2.47817	2	18	phosphatidylcholine transporter activity	MF	TsM_000286400, TsM_000995200
GO:0032526	0.00426855	2.36972	2	20	response to retinoic acid	BP	TsM_000297700, TsM_000995200
GO:0042158	0.00436669	2.35985	1	1	lipoprotein biosynthetic process	BP	TsM_000995200
GO:0060155	0.00436669	2.35985	1	1	platelet dense granule organization	BP	TsM_000995200
GO:0090107	0.00436669	2.35985	1	1	regulation of high-density lipoprotein particle assembly	BP	TsM_000995200
GO:0090108	0.00436669	2.35985	1	1	positive regulation of high-density lipoprotein particle assembly	BP	TsM_000995200
GO:0030301	0.00440415	2.35614	2	21	cholesterol transport	BP	TsM_000286400, TsM_000995200
GO:0003138	0.00456493	2.34057	1	1	primary heart field specification	BP	TsM_000297700
GO:0003306	0.00456493	2.34057	1	1	Wnt signaling pathway involved in heart development	BP	TsM_000297700
GO:0003307	0.00456493	2.34057	1	1	regulation of Wnt signaling pathway involved in heart development	BP	TsM_000297700
GO:0003308	0.00456493	2.34057	1	1	negative regulation of Wnt signaling pathway involved in heart development	BP	TsM_000297700
GO:0003402	0.00456493	2.34057	1	1	planar cell polarity pathway involved in axis elongation	BP	TsM_000297700
GO:0005115	0.00456493	2.34057	1	1	receptor tyrosine kinase-like orphan receptor binding	MF	TsM_000297700
GO:0007223	0.00456493	2.34057	1	1	Wnt signaling pathway, calcium modulating pathway	BP	TsM_000297700
GO:0030669	0.00456493	2.34057	1	1	clathrin-coated endocytic vesicle membrane	CC	TsM_000297700
GO:0033598	0.00456493	2.34057	1	1	mammary gland epithelial cell proliferation	BP	TsM_000297700
GO:0036517	0.00456493	2.34057	1	1	chemoattraction of serotonergic neuron axon	BP	TsM_000297700
GO:0036518	0.00456493	2.34057	1	1	chemorepulsion of dopaminergic neuron axon	BP	TsM_000297700
GO:0048818	0.00456493	2.34057	1	1	positive regulation of hair follicle maturation	BP	TsM_000297700
GO:0048819	0.00456493	2.34057	1	1	regulation of hair follicle maturation	BP	TsM_000297700
GO:0048850	0.00456493	2.34057	1	1	hypophysis morphogenesis	BP	TsM_000297700
GO:0051884	0.00456493	2.34057	1	1	regulation of timing of anagen	BP	TsM_000297700
GO:0051885	0.00456493	2.34057	1	1	positive regulation of timing of anagen	BP	TsM_000297700
GO:0060029	0.00456493	2.34057	1	1	convergent extension involved in organogenesis	BP	TsM_000297700
GO:0060067	0.00456493	2.34057	1	1	cervix development	BP	TsM_000297700
GO:0060068	0.00456493	2.34057	1	1	vagina development	BP	TsM_000297700
GO:0060157	0.00456493	2.34057	1	1	urinary bladder development	BP	TsM_000297700
GO:0060340	0.00456493	2.34057	1	1	positive regulation of type I interferon-mediated signaling pathway	BP	TsM_000297700
GO:0060599	0.00456493	2.34057	1	1	lateral sprouting involved in mammary gland duct morphogenesis	BP	TsM_000297700
GO:0060685	0.00456493	2.34057	1	1	regulation of prostatic bud formation	BP	TsM_000297700
GO:0060686	0.00456493	2.34057	1	1	negative regulation of prostatic bud formation	BP	TsM_000297700
GO:0060750	0.00456493	2.34057	1	1	epithelial cell proliferation involved in mammary gland duct elongation	BP	TsM_000297700
GO:0060775	0.00456493	2.34057	1	1	planar cell polarity pathway involved in gastrula mediolateral intercalation	BP	TsM_000297700
GO:0060809	0.00456493	2.34057	1	1	mesodermal to mesenchymal transition involved in gastrulation	BP	TsM_000297700
GO:0061341	0.00456493	2.34057	1	1	non-canonical Wnt signaling pathway involved in heart development	BP	TsM_000297700
GO:0061346	0.00456493	2.34057	1	1	planar cell polarity pathway involved in heart morphogenesis	BP	TsM_000297700
GO:0061347	0.00456493	2.34057	1	1	planar cell polarity pathway involved in outflow tract morphogenesis	BP	TsM_000297700
GO:0061348	0.00456493	2.34057	1	1	planar cell polarity pathway involved in ventricular septum morphogenesis	BP	TsM_000297700
GO:0061349	0.00456493	2.34057	1	1	planar cell polarity pathway involved in cardiac right atrium morphogenesis	BP	TsM_000297700
GO:0061350	0.00456493	2.34057	1	1	planar cell polarity pathway involved in cardiac muscle tissue morphogenesis	BP	TsM_000297700
GO:0061354	0.00456493	2.34057	1	1	planar cell polarity pathway involved in pericardium morphogenesis	BP	TsM_000297700
GO:0061642	0.00456493	2.34057	1	1	chemoattraction of axon	BP	TsM_000297700
GO:0070243	0.00456493	2.34057	1	1	regulation of thymocyte apoptotic process	BP	TsM_000297700
GO:0070245	0.00456493	2.34057	1	1	positive regulation of thymocyte apoptotic process	BP	TsM_000297700
GO:0090081	0.00456493	2.34057	1	1	regulation of heart induction by regulation of canonical Wnt signaling pathway	BP	TsM_000297700
GO:0090082	0.00456493	2.34057	1	1	positive regulation of heart induction by negative regulation of canonical Wnt signaling pathway	BP	TsM_000297700
GO:0097325	0.00456493	2.34057	1	1	melanocyte proliferation	BP	TsM_000297700
GO:0099068	0.00456493	2.34057	1	1	postsynapse assembly	BP	TsM_000297700
GO:1902379	0.00456493	2.34057	1	1	chemoattractant activity involved in axon guidance	MF	TsM_000297700
GO:1904934	0.00456493	2.34057	1	1	negative regulation of cell proliferation in midbrain	BP	TsM_000297700
GO:1904938	0.00456493	2.34057	1	1	planar cell polarity pathway involved in axon guidance	BP	TsM_000297700
GO:1904955	0.00456493	2.34057	1	1	planar cell polarity pathway involved in midbrain dopaminergic neuron differentiation	BP	TsM_000297700
GO:1905438	0.00456493	2.34057	1	1	non-canonical Wnt signaling pathway involved in midbrain dopaminergic neuron differentiation	BP	TsM_000297700
GO:0090555	0.00463169	2.33426	2	21	phosphatidylethanolamine flippase activity	MF	TsM_000286400, TsM_000995200
GO:1904121	0.00463169	2.33426	2	21	phosphatidylethanolamine transfer activity	MF	TsM_000286400, TsM_000995200
GO:0007601	0.00475746	2.32263	3	72	visual perception	BP	TsM_000286400, TsM_000655200, TsM_000995200
GO:0050953	0.00495815	2.30468	3	73	sensory perception of light stimulus	BP	TsM_000286400, TsM_000655200, TsM_000995200
GO:1902994	0.00618245	2.20884	1	1	regulation of phospholipid efflux	BP	TsM_000286400
GO:1902995	0.00618245	2.20884	1	1	positive regulation of phospholipid efflux	BP	TsM_000286400
GO:0015918	0.00626822	2.20286	2	25	sterol transport	BP	TsM_000286400, TsM_000995200
GO:0006720	0.0063223	2.19912	2	27	isoprenoid metabolic process	BP	TsM_000286400, TsM_000995200
GO:0045494	0.00709014	2.14935	2	26	photoreceptor cell maintenance	BP	TsM_000286400, TsM_000995200
GO:0034616	0.00858945	2.06603	1	2	response to laminar fluid shear stress	BP	TsM_000995200
GO:0006081	0.00865927	2.06252	2	31	cellular aldehyde metabolic process	BP	TsM_000286400, TsM_000995200
GO:0070230	0.00874159	2.05841	1	2	positive regulation of lymphocyte apoptotic process	BP	TsM_000297700
GO:0070234	0.00874159	2.05841	1	2	positive regulation of T cell apoptotic process	BP	TsM_000297700
GO:0060744	0.00889466	2.05087	1	2	mammary gland branching involved in thelarche	BP	TsM_000297700
GO:0060762	0.00889466	2.05087	1	2	regulation of branching involved in mammary gland duct morphogenesis	BP	TsM_000297700
GO:1903793	0.00895707	2.04783	2	30	positive regulation of anion transport	BP	TsM_000286400, TsM_000751900
GO:0042635	0.00910192	2.04087	1	2	positive regulation of hair cycle	BP	TsM_000297700
GO:0051798	0.00910192	2.04087	1	2	positive regulation of hair follicle development	BP	TsM_000297700
GO:0072201	0.00913062	2.0395	1	2	negative regulation of mesenchymal cell proliferation	BP	TsM_000297700
GO:0060601	0.00913825	2.03914	1	2	lateral sprouting from an epithelium	BP	TsM_000297700
GO:0071222	0.00916889	2.03768	2	31	cellular response to lipopolysaccharide	BP	TsM_000297700, TsM_000995200
GO:0060638	0.0091725	2.03751	1	2	mesenchymal-epithelial cell signaling	BP	TsM_000297700
GO:0045332	0.00924654	2.03402	2	30	phospholipid translocation	BP	TsM_000286400, TsM_000995200
GO:1904933	0.00926097	2.03334	1	2	regulation of cell proliferation in midbrain	BP	TsM_000297700
GO:1900019	0.009346	2.02937	1	2	regulation of protein kinase C activity	BP	TsM_000297700
GO:1900020	0.009346	2.02937	1	2	positive regulation of protein kinase C activity	BP	TsM_000297700
GO:0003128	0.00949806	2.02237	1	2	heart field specification	BP	TsM_000297700
GO:0003139	0.00949806	2.02237	1	2	secondary heart field specification	BP	TsM_000297700
GO:1904862	0.00952582	2.0211	1	2	inhibitory synapse assembly	BP	TsM_000297700
GO:0060065	0.00965353	2.01531	1	2	uterus development	BP	TsM_000297700
GO:0003408	0.00970046	2.01321	1	2	optic cup formation involved in camera-type eye development	BP	TsM_000297700
GO:1902474	0.00979603	2.00895	1	2	positive regulation of protein localization to synapse	BP	TsM_000297700
GO:1904861	0.00979603	2.00895	1	2	excitatory synapse assembly	BP	TsM_000297700
GO:0034204	0.00985066	2.00653	2	31	lipid translocation	BP	TsM_000286400, TsM_000995200
GO:0032489	0.00986604	2.00586	1	2	regulation of Cdc42 protein signal transduction	BP	TsM_000995200
GO:0038031	0.00999477	2.00023	1	2	non-canonical Wnt signaling pathway via JNK cascade	BP	TsM_000297700
GO:0061643	0.0101514	1.99348	1	2	chemorepulsion of axon	BP	TsM_000297700
GO:0048843	0.010264	1.98868	1	2	negative regulation of axon extension involved in axon guidance	BP	TsM_000297700
GO:1902668	0.010264	1.98868	1	2	negative regulation of axon guidance	BP	TsM_000297700
GO:0010746	0.0103015	1.9871	1	2	regulation of long-chain fatty acid import across plasma membrane	BP	TsM_000751900
GO:0010747	0.0103015	1.9871	1	2	positive regulation of long-chain fatty acid import across plasma membrane	BP	TsM_000751900
GO:0007494	0.0107138	1.97006	1	2	midgut development	BP	TsM_000297700
GO:0044857	0.0107865	1.96712	1	2	plasma membrane raft organization	BP	TsM_000286400
GO:0071219	0.0108993	1.9626	2	34	cellular response to molecule of bacterial origin	BP	TsM_000297700, TsM_000995200
GO:0010819	0.0112028	1.95067	1	2	regulation of T cell chemotaxis	BP	TsM_000297700
GO:0010820	0.0112028	1.95067	1	2	positive regulation of T cell chemotaxis	BP	TsM_000297700
GO:0005178	0.0112689	1.94812	2	32	integrin binding	MF	TsM_000655200, TsM_001048700
GO:0038027	0.0113976	1.94319	1	2	apolipoprotein A-I-mediated signaling pathway	BP	TsM_000286400
GO:0090009	0.0115608	1.93701	1	2	primitive streak formation	BP	TsM_000297700
GO:0042056	0.0126768	1.89699	1	3	chemoattractant activity	MF	TsM_000297700
GO:0032757	0.0128186	1.89216	1	3	positive regulation of interleukin-8 production	BP	TsM_000297700
GO:0034186	0.0128322	1.8917	1	3	apolipoprotein A-I binding	MF	TsM_000995200
GO:0090103	0.0130422	1.88465	1	3	cochlea morphogenesis	BP	TsM_000297700
GO:0043270	0.0132388	1.87815	3	104	positive regulation of ion transport	BP	TsM_000178600, TsM_000286400, TsM_000751900
GO:0150012	0.0138479	1.85862	1	3	positive regulation of neuron projection arborization	BP	TsM_000297700
GO:0005548	0.0139556	1.85525	2	38	phospholipid transporter activity	MF	TsM_000286400, TsM_000995200
GO:0005638	0.0140573	1.8521	1	3	lamin filament	CC	TsM_001058800
GO:0090179	0.0142586	1.84592	1	3	planar cell polarity pathway involved in neural tube closure	BP	TsM_000297700
GO:0038030	0.0145967	1.83574	1	3	non-canonical Wnt signaling pathway via MAPK cascade	BP	TsM_000297700
GO:0016805	0.0146536	1.83405	1	3	dipeptidase activity	MF	TsM_000691600
GO:0048022	0.0147489	1.83124	1	3	negative regulation of melanin biosynthetic process	BP	TsM_000297700
GO:1900377	0.0147489	1.83124	1	3	negative regulation of secondary metabolite biosynthetic process	BP	TsM_000297700
GO:2000052	0.0147812	1.83029	1	3	positive regulation of non-canonical Wnt signaling pathway	BP	TsM_000297700
GO:0004177	0.0151229	1.82036	2	41	aminopeptidase activity	MF	TsM_000684000, TsM_000691600
GO:0018149	0.0152619	1.81639	1	3	peptide cross-linking	BP	TsM_000286400
GO:1901076	0.0154047	1.81235	1	3	positive regulation of engulfment of apoptotic cell	BP	TsM_000286400
GO:2000427	0.0154047	1.81235	1	3	positive regulation of apoptotic cell clearance	BP	TsM_000286400
GO:0007442	0.0154642	1.81067	1	3	hindgut morphogenesis	BP	TsM_000297700
GO:1905331	0.0155824	1.80737	1	3	negative regulation of morphogenesis of an epithelium	BP	TsM_000297700
GO:0071216	0.0157027	1.80402	2	41	cellular response to biotic stimulus	BP	TsM_000297700, TsM_000995200
GO:0042985	0.0157265	1.80337	1	3	negative regulation of amyloid precursor protein biosynthetic process	BP	TsM_000286400
GO:0050918	0.0161345	1.79224	1	3	positive chemotaxis	BP	TsM_000297700
GO:1900221	0.0162566	1.78897	1	3	regulation of amyloid-beta clearance	BP	TsM_000286400
GO:1900223	0.0162566	1.78897	1	3	positive regulation of amyloid-beta clearance	BP	TsM_000286400
GO:1904953	0.0163	1.78781	1	3	Wnt signaling pathway involved in midbrain dopaminergic neuron differentiation	BP	TsM_000297700
GO:0021891	0.0163996	1.78517	1	3	olfactory bulb interneuron development	BP	TsM_000297700
GO:0090381	0.0163996	1.78517	1	3	regulation of heart induction	BP	TsM_000297700
GO:1901321	0.0163996	1.78517	1	3	positive regulation of heart induction	BP	TsM_000297700
GO:0097035	0.0169755	1.77018	2	42	regulation of membrane lipid distribution	BP	TsM_000286400, TsM_000995200
GO:0015914	0.0172693	1.76273	2	42	phospholipid transport	BP	TsM_000286400, TsM_000995200
GO:0008035	0.0174325	1.75864	1	4	high-density lipoprotein particle binding	MF	TsM_000995200
GO:0001961	0.0174546	1.75809	1	4	positive regulation of cytokine-mediated signaling pathway	BP	TsM_000297700
GO:0032677	0.0177119	1.75173	1	4	regulation of interleukin-8 production	BP	TsM_000297700
GO:0005615	0.0177502	1.7508	4	217	extracellular space	CC	TsM_000297700, TsM_000655200, TsM_000925000, TsM_001048700
GO:0043691	0.0179167	1.74674	1	4	reverse cholesterol transport	BP	TsM_000995200
GO:0090630	0.0179833	1.74513	2	40	activation of GTPase activity	BP	TsM_000013900, TsM_000297700
GO:0008235	0.0181346	1.74149	2	45	metalloexopeptidase activity	MF	TsM_000684000, TsM_000691600
GO:0030021	0.0185865	1.7308	1	3	extracellular matrix structural constituent conferring compression resistance	MF	TsM_001048700
GO:0099566	0.0185914	1.73069	1	4	regulation of postsynaptic cytosolic calcium ion concentration	BP	TsM_000297700
GO:0055091	0.0187953	1.72595	1	4	phospholipid homeostasis	BP	TsM_000995200
GO:0048018	0.0188764	1.72408	1	4	receptor ligand activity	MF	TsM_000297700
GO:0150094	0.019485	1.7103	1	4	amyloid-beta clearance by cellular catabolic process	BP	TsM_000286400
GO:1901074	0.019578	1.70823	1	4	regulation of engulfment of apoptotic cell	BP	TsM_000286400
GO:2000425	0.019578	1.70823	1	4	regulation of apoptotic cell clearance	BP	TsM_000286400
GO:0035338	0.019794	1.70347	1	4	long-chain fatty-acyl-CoA biosynthetic process	BP	TsM_000751900
GO:0046949	0.019794	1.70347	1	4	fatty-acyl-CoA biosynthetic process	BP	TsM_000751900
GO:0090178	0.0199371	1.70034	1	4	regulation of establishment of planar polarity involved in neural tube closure	BP	TsM_000297700
GO:1905276	0.0199371	1.70034	1	4	regulation of epithelial tube formation	BP	TsM_000297700
GO:0120197	0.0199751	1.69951	1	4	mucociliary clearance	BP	TsM_000507400
GO:0042984	0.0202443	1.6937	1	4	regulation of amyloid precursor protein biosynthetic process	BP	TsM_000286400
GO:1901623	0.020469	1.6889	1	4	regulation of lymphocyte chemotaxis	BP	TsM_000297700
GO:0048570	0.0205233	1.68775	1	4	notochord morphogenesis	BP	TsM_000297700
GO:0044070	0.0209118	1.67961	2	48	regulation of anion transport	BP	TsM_000286400, TsM_000751900
GO:0045089	0.021064	1.67646	2	45	positive regulation of innate immune response	BP	TsM_000297700, TsM_000630800
GO:0032496	0.0220855	1.65589	2	49	response to lipopolysaccharide	BP	TsM_000297700, TsM_000995200
GO:0060444	0.0221005	1.6556	1	4	branching involved in mammary gland duct morphogenesis	BP	TsM_000297700
GO:0007584	0.02222	1.65326	2	46	response to nutrient	BP	TsM_000751900, TsM_000995200
GO:0090037	0.0222935	1.65182	1	5	positive regulation of protein kinase C signaling	BP	TsM_000297700
GO:0010615	0.0225921	1.64604	1	5	positive regulation of cardiac muscle adaptation	BP	TsM_000178600
GO:1903244	0.0225921	1.64604	1	5	positive regulation of cardiac muscle hypertrophy in response to stress	BP	TsM_000178600
GO:0010935	0.0228212	1.64166	1	5	regulation of macrophage cytokine production	BP	TsM_000297700
GO:0060907	0.0228212	1.64166	1	5	positive regulation of macrophage cytokine production	BP	TsM_000297700
GO:0019842	0.0233588	1.63155	2	50	vitamin binding	MF	TsM_000286400, TsM_000995200
GO:0060760	0.0234144	1.63052	1	5	positive regulation of response to cytokine stimulus	BP	TsM_000297700
GO:0120020	0.0235728	1.62759	1	5	cholesterol transfer activity	MF	TsM_000995200
GO:0010092	0.0238494	1.62252	1	5	specification of animal organ identity	BP	TsM_000297700
GO:2000050	0.0241363	1.61733	1	5	regulation of non-canonical Wnt signaling pathway	BP	TsM_000297700
GO:0060028	0.0244441	1.61183	1	5	convergent extension involved in axis elongation	BP	TsM_000297700
GO:0035336	0.0244877	1.61105	1	5	long-chain fatty-acyl-CoA metabolic process	BP	TsM_000751900
GO:0051050	0.0246999	1.6073	5	349	positive regulation of transport	BP	TsM_000178600, TsM_000286400, TsM_000297700, TsM_000751900, TsM_000995200
GO:0030540	0.0250355	1.60144	1	5	female genitalia development	BP	TsM_000297700
GO:1903898	0.0251178	1.60002	1	5	negative regulation of PERK-mediated unfolded protein response	BP	TsM_000286400
GO:0005587	0.0252068	1.59848	1	4	collagen type IV trimer	CC	TsM_000925000
GO:0035848	0.0252068	1.59848	1	4	oviduct morphogenesis	BP	TsM_000925000
GO:0098642	0.0252068	1.59848	1	4	network-forming collagen trimer	CC	TsM_000925000
GO:0060100	0.0253276	1.59641	1	5	positive regulation of phagocytosis, engulfment	BP	TsM_000286400
GO:1905155	0.0253276	1.59641	1	5	positive regulation of membrane invagination	BP	TsM_000286400
GO:0002237	0.0255786	1.59212	2	53	response to molecule of bacterial origin	BP	TsM_000297700, TsM_000995200
GO:0060324	0.0256254	1.59133	1	5	face development	BP	TsM_000297700
GO:0008239	0.0256798	1.59041	1	5	dipeptidyl-peptidase activity	MF	TsM_000691600
GO:2000049	0.0258208	1.58803	1	5	positive regulation of cell-cell adhesion mediated by cadherin	BP	TsM_000297700
GO:0003283	0.0258407	1.5877	1	5	atrial septum development	BP	TsM_000297700
GO:0009986	0.0262311	1.58118	3	133	cell surface	CC	TsM_000286400, TsM_000297700, TsM_000995200
GO:0071425	0.0265163	1.57649	1	6	hematopoietic stem cell proliferation	BP	TsM_000297700
GO:0120015	0.027421	1.56192	1	6	sterol transfer activity	MF	TsM_000995200
GO:0032722	0.0274396	1.56162	1	6	positive regulation of chemokine production	BP	TsM_000297700
GO:0043455	0.0274622	1.56127	1	6	regulation of secondary metabolic process	BP	TsM_000297700
GO:0048021	0.0274622	1.56127	1	6	regulation of melanin biosynthetic process	BP	TsM_000297700
GO:1900376	0.0274622	1.56127	1	6	regulation of secondary metabolite biosynthetic process	BP	TsM_000297700
GO:0040037	0.0279688	1.55333	1	6	negative regulation of fibroblast growth factor receptor signaling pathway	BP	TsM_000297700
GO:0030198	0.0280666	1.55181	2	50	extracellular matrix organization	BP	TsM_000655200, TsM_000925000
GO:0060071	0.0280798	1.55161	1	6	Wnt signaling pathway, planar cell polarity pathway	BP	TsM_000297700
GO:0051797	0.028293	1.54832	1	6	regulation of hair follicle development	BP	TsM_000297700
GO:0099054	0.0286392	1.54304	1	6	presynapse assembly	BP	TsM_000297700
GO:0009744	0.0286466	1.54293	1	6	response to sucrose	BP	TsM_000751900
GO:0034285	0.0286466	1.54293	1	6	response to disaccharide	BP	TsM_000751900
GO:2000108	0.0286819	1.54239	1	6	positive regulation of leukocyte apoptotic process	BP	TsM_000297700
GO:0035337	0.0288456	1.53992	1	6	fatty-acyl-CoA metabolic process	BP	TsM_000751900
GO:0032729	0.0288739	1.5395	1	6	positive regulation of interferon-gamma production	BP	TsM_000297700
GO:2000010	0.0289562	1.53826	1	6	positive regulation of protein localization to cell surface	BP	TsM_000286400
GO:0048341	0.0290444	1.53694	1	6	paraxial mesoderm formation	BP	TsM_000297700
GO:0043032	0.029157	1.53526	1	6	positive regulation of macrophage activation	BP	TsM_000297700
GO:0098651	0.029245	1.53395	1	5	basement membrane collagen trimer	CC	TsM_000925000
GO:0060729	0.02933	1.53269	1	5	intestinal epithelial structure maintenance	BP	TsM_000925000
GO:0015850	0.0294284	1.53123	2	57	organic hydroxy compound transport	BP	TsM_000286400, TsM_000995200
GO:0060099	0.0294599	1.53077	1	6	regulation of phagocytosis, engulfment	BP	TsM_000286400
GO:0010561	0.0300191	1.5226	1	6	negative regulation of glycoprotein biosynthetic process	BP	TsM_000286400
GO:1903019	0.0300191	1.5226	1	6	negative regulation of glycoprotein metabolic process	BP	TsM_000286400
GO:1903897	0.0300556	1.52208	1	6	regulation of PERK-mediated unfolded protein response	BP	TsM_000286400
GO:0008238	0.0301556	1.52063	2	58	exopeptidase activity	MF	TsM_000684000, TsM_000691600
GO:0015748	0.0304087	1.517	2	58	organophosphate ester transport	BP	TsM_000286400, TsM_000995200
GO:0004467	0.0304654	1.51619	1	6	long-chain fatty acid-CoA ligase activity	MF	TsM_000751900
GO:0015645	0.0304654	1.51619	1	6	fatty acid ligase activity	MF	TsM_000751900
GO:0047676	0.0304654	1.51619	1	6	arachidonate-CoA ligase activity	MF	TsM_000751900
GO:0034185	0.0304717	1.5161	1	6	apolipoprotein binding	MF	TsM_000995200
GO:1903242	0.0308434	1.51084	1	7	regulation of cardiac muscle hypertrophy in response to stress	BP	TsM_000178600
GO:0031210	0.0311864	1.50603	1	7	phosphatidylcholine binding	MF	TsM_000995200
GO:0050997	0.0311864	1.50603	1	7	quaternary ammonium group binding	MF	TsM_000995200
GO:2000403	0.0313704	1.50348	1	6	positive regulation of lymphocyte migration	BP	TsM_000297700
GO:2000404	0.0313704	1.50348	1	6	regulation of T cell migration	BP	TsM_000297700
GO:2000406	0.0313704	1.50348	1	6	positive regulation of T cell migration	BP	TsM_000297700
GO:0099175	0.0314795	1.50197	1	7	regulation of postsynapse organization	BP	TsM_000297700
GO:0010867	0.0315365	1.50119	1	7	positive regulation of triglyceride biosynthetic process	BP	TsM_000751900
GO:0071813	0.0321993	1.49215	1	7	lipoprotein particle binding	MF	TsM_000995200
GO:0071814	0.0321993	1.49215	1	7	protein-lipid complex binding	MF	TsM_000995200
GO:0036315	0.032206	1.49206	1	6	cellular response to sterol	BP	TsM_000995200
GO:0071397	0.032206	1.49206	1	6	cellular response to cholesterol	BP	TsM_000995200
GO:0061036	0.0323271	1.49043	1	7	positive regulation of cartilage development	BP	TsM_000297700
GO:0031579	0.0324771	1.48842	1	7	membrane raft organization	BP	TsM_000286400
GO:0032731	0.032901	1.48279	1	7	positive regulation of interleukin-1 beta production	BP	TsM_000297700
GO:0032649	0.0330108	1.48134	1	7	regulation of interferon-gamma production	BP	TsM_000297700
GO:0014744	0.0332726	1.47791	1	7	positive regulation of muscle adaptation	BP	TsM_000178600
GO:0034205	0.0334516	1.47558	1	7	amyloid-beta formation	BP	TsM_000286400
GO:0048621	0.0335869	1.47383	1	6	post-embryonic digestive tract morphogenesis	BP	TsM_000925000
GO:0090036	0.0336395	1.47315	1	7	regulation of protein kinase C signaling	BP	TsM_000297700
GO:1905153	0.0338621	1.47029	1	7	regulation of membrane invagination	BP	TsM_000286400
GO:0030277	0.034059	1.46777	1	6	maintenance of gastrointestinal epithelium	BP	TsM_000925000
GO:0032148	0.0344713	1.46254	1	8	activation of protein kinase B activity	BP	TsM_000297700
GO:0043062	0.0344994	1.46219	2	56	extracellular structure organization	BP	TsM_000655200, TsM_000925000
GO:0005576	0.0346432	1.46038	4	255	extracellular region	CC	TsM_000297700, TsM_000507400, TsM_000655200, TsM_001048700
GO:0072359	0.0352377	1.45299	1	6	circulatory system development	BP	TsM_001048700
GO:0062023	0.0357716	1.44646	2	58	collagen-containing extracellular matrix	CC	TsM_000655200, TsM_001048700
GO:0045684	0.0360896	1.44262	1	8	positive regulation of epidermis development	BP	TsM_000297700
GO:0055088	0.0361445	1.44196	2	63	lipid homeostasis	BP	TsM_000718300, TsM_000995200
GO:0010612	0.0362686	1.44047	1	8	regulation of cardiac muscle adaptation	BP	TsM_000178600
GO:0045765	0.0365724	1.43685	2	64	regulation of angiogenesis	BP	TsM_000297700, TsM_001048700
GO:0003924	0.0366167	1.43632	3	160	GTPase activity	MF	TsM_000286400, TsM_000483200, TsM_000995200
GO:1903961	0.0368341	1.43375	1	7	positive regulation of anion transmembrane transport	BP	TsM_000751900
GO:0032732	0.0369562	1.43231	1	8	positive regulation of interleukin-1 production	BP	TsM_000297700
GO:0048706	0.0377344	1.42326	1	8	embryonic skeletal system development	BP	TsM_000297700
GO:0003323	0.0378633	1.42178	1	8	type B pancreatic cell development	BP	TsM_000297700
GO:0002053	0.0378704	1.4217	1	7	positive regulation of mesenchymal cell proliferation	BP	TsM_000297700
GO:0030665	0.0383444	1.4163	1	8	clathrin-coated vesicle membrane	CC	TsM_000297700
GO:0003156	0.0383715	1.41599	1	8	regulation of animal organ formation	BP	TsM_000297700
GO:1905907	0.0383731	1.41597	1	8	negative regulation of amyloid fibril formation	BP	TsM_001048700
GO:0008595	0.0385567	1.4139	1	9	anterior/posterior axis specification, embryo	BP	TsM_000297700
GO:0061081	0.0386199	1.41319	1	8	positive regulation of myeloid leukocyte cytokine production involved in immune response	BP	TsM_000297700
GO:1902430	0.0387199	1.41207	1	8	negative regulation of amyloid-beta formation	BP	TsM_000286400
GO:2000193	0.0387805	1.41139	1	8	positive regulation of fatty acid transport	BP	TsM_000751900
GO:0071229	0.0389975	1.40896	2	63	cellular response to acid chemical	BP	TsM_000297700, TsM_000995200
GO:0047555	0.0391828	1.4069	1	9	3',5'-cyclic-GMP phosphodiesterase activity	MF	TsM_000522400
GO:0004181	0.0394315	1.40416	1	8	metallocarboxypeptidase activity	MF	TsM_000691600
GO:1900102	0.0394471	1.40399	1	8	negative regulation of endoplasmic reticulum unfolded protein response	BP	TsM_000286400
GO:0030216	0.0397728	1.40041	1	9	keratinocyte differentiation	BP	TsM_000297700
GO:0050922	0.0401297	1.39653	1	8	negative regulation of chemotaxis	BP	TsM_000297700
GO:0045807	0.0403241	1.39444	2	67	positive regulation of endocytosis	BP	TsM_000286400, TsM_000297700
GO:0071711	0.0403361	1.39431	1	7	basement membrane organization	BP	TsM_000925000
GO:0090660	0.0411047	1.38611	1	8	cerebrospinal fluid circulation	BP	TsM_000507400
GO:0051592	0.0411874	1.38524	2	69	response to calcium ion	BP	TsM_000178600, TsM_000297700
GO:0070232	0.0413432	1.3836	1	9	regulation of T cell apoptotic process	BP	TsM_000297700
GO:0045992	0.0419791	1.37697	1	9	negative regulation of embryonic development	BP	TsM_000297700
GO:1905906	0.0422049	1.37464	1	9	regulation of amyloid fibril formation	BP	TsM_001048700
GO:0010464	0.0422874	1.37379	1	8	regulation of mesenchymal cell proliferation	BP	TsM_000297700
GO:0042634	0.0424139	1.37249	1	8	regulation of hair cycle	BP	TsM_000297700
GO:0045198	0.042463	1.37199	1	9	establishment of epithelial cell apical/basal polarity	BP	TsM_000297700
GO:0036342	0.0425381	1.37122	1	9	post-anal tail morphogenesis	BP	TsM_000297700
GO:2000191	0.0426683	1.36989	1	9	regulation of fatty acid transport	BP	TsM_000751900
GO:0042987	0.0428914	1.36763	1	9	amyloid precursor protein catabolic process	BP	TsM_000286400
GO:0070679	0.042962	1.36692	1	9	inositol 1,4,5 trisphosphate binding	MF	TsM_000178600
GO:0033993	0.0431044	1.36548	3	162	response to lipid	BP	TsM_000297700, TsM_000751900, TsM_000995200
GO:0004115	0.0433037	1.36347	1	10	3',5'-cyclic-AMP phosphodiesterase activity	MF	TsM_000522400
GO:0015279	0.0433637	1.36287	1	9	store-operated calcium channel activity	MF	TsM_000178600
GO:0140115	0.0438042	1.35848	1	9	export across plasma membrane	BP	TsM_000995200
GO:0045836	0.0441268	1.3553	1	10	positive regulation of meiotic nuclear division	BP	TsM_000297700
GO:1901342	0.0442931	1.35366	2	71	regulation of vasculature development	BP	TsM_000297700, TsM_001048700
GO:0005319	0.0446553	1.35013	2	71	lipid transporter activity	MF	TsM_000286400, TsM_000995200
GO:0010866	0.0452513	1.34437	1	10	regulation of triglyceride biosynthetic process	BP	TsM_000751900
GO:0031349	0.0453423	1.3435	2	70	positive regulation of defense response	BP	TsM_000297700, TsM_000630800
GO:0048841	0.0458273	1.33888	1	9	regulation of axon extension involved in axon guidance	BP	TsM_000297700
GO:0002230	0.046103	1.33627	1	9	positive regulation of defense response to virus by host	BP	TsM_000630800
GO:0040036	0.0461493	1.33583	1	10	regulation of fibroblast growth factor receptor signaling pathway	BP	TsM_000297700
GO:0002068	0.0466295	1.33134	1	10	glandular epithelial cell development	BP	TsM_000297700
GO:0008320	0.0468846	1.32897	1	11	protein transmembrane transporter activity	MF	TsM_000995200
GO:0071346	0.0473528	1.32465	1	10	cellular response to interferon-gamma	BP	TsM_000297700
GO:0097305	0.0473939	1.32428	2	72	response to alcohol	BP	TsM_000751900, TsM_000995200
GO:0042982	0.0475595	1.32276	1	10	amyloid precursor protein metabolic process	BP	TsM_000286400
GO:1901570	0.0477127	1.32137	1	10	fatty acid derivative biosynthetic process	BP	TsM_000751900
GO:0050435	0.0477642	1.3209	1	10	amyloid-beta metabolic process	BP	TsM_000286400
GO:0033363	0.0479419	1.31928	1	10	secretory granule organization	BP	TsM_000995200
GO:2000047	0.0480797	1.31804	1	9	regulation of cell-cell adhesion mediated by cadherin	BP	TsM_000297700
GO:0002720	0.0480821	1.31802	1	10	positive regulation of cytokine production involved in immune response	BP	TsM_000297700
GO:0038063	0.048492	1.31433	1	9	collagen-activated tyrosine kinase receptor signaling pathway	BP	TsM_000925000
GO:0038065	0.048492	1.31433	1	9	collagen-activated signaling pathway	BP	TsM_000925000
GO:0043030	0.0488568	1.31107	1	10	regulation of macrophage activation	BP	TsM_000297700
GO:0062009	0.0494071	1.30621	1	10	secondary palate development	BP	TsM_000297700
GO:0098586	0.0496335	1.30423	1	11	cellular response to virus	BP	TsM_000630800
GO:0048806	0.0496627	1.30397	1	10	genitalia development	BP	TsM_000297700
GO:0042157	0.0497884	1.30287	1	12	lipoprotein metabolic process	BP	TsM_000995200

## Sheet: GO_depleted_BW_V_vs_R
Supplementary data 3: GO depleted in the bladder wall of subarachnoid cyst vs the bladder wall of vesicular cyst
category	under_represented_pvalue	-LOG10_p-value	numDEInCat	numInCat	term	ontology
GO:0009987	2.20501e-08	7.65659	12	5955	cellular process	BP
GO:0043229	2.74607e-06	5.56129	7	4448	intracellular organelle	CC
GO:0005488	1.40734e-05	4.8516	15	5812	binding	MF
GO:0044237	4.46616e-05	4.35007	5	3566	cellular metabolic process	BP
GO:0044260	0.000181632	3.74081	3	2731	cellular macromolecule metabolic process	BP
GO:0043226	0.000229631	3.63897	11	4659	organelle	CC
GO:0032991	0.000596123	3.22466	4	2792	protein-containing complex	CC
GO:0008152	0.000851622	3.06975	8	3792	metabolic process	BP
GO:0003676	0.000869103	3.06093	1	1770	nucleic acid binding	MF
GO:0043231	0.000915355	3.03841	7	3511	intracellular membrane-bounded organelle	CC
GO:0006807	0.0012552	2.90129	6	3216	nitrogen compound metabolic process	BP
GO:0005634	0.00141489	2.84928	3	2337	nucleus	CC
GO:0090304	0.00150133	2.82353	0	1250	nucleic acid metabolic process	BP
GO:0043170	0.00163745	2.78583	5	2880	macromolecule metabolic process	BP
GO:0097159	0.00220951	2.6557	6	3073	organic cyclic compound binding	MF
GO:0071704	0.00237084	2.6251	8	3580	organic substance metabolic process	BP
GO:0006725	0.00244453	2.6118	1	1584	cellular aromatic compound metabolic process	BP
GO:1901363	0.0026794	2.57196	6	3031	heterocyclic compound binding	MF
GO:0046483	0.0027221	2.5651	1	1561	heterocycle metabolic process	BP
GO:0006139	0.00348994	2.45718	1	1510	nucleobase-containing compound metabolic process	BP
GO:0034641	0.00435457	2.36105	2	1828	cellular nitrogen compound metabolic process	BP
GO:0043227	0.00445747	2.35091	10	3878	membrane-bounded organelle	CC
GO:0044238	0.00473578	2.32461	8	3425	primary metabolic process	BP
GO:0005829	0.0089062	2.05031	2	1623	cytosol	CC
GO:1901360	0.00946276	2.02398	2	1647	organic cyclic compound metabolic process	BP
GO:0005737	0.00989564	2.00456	5	2484	cytoplasm	CC
GO:0009056	0.0143634	1.84274	0	853	catabolic process	BP
GO:0016070	0.014438	1.84049	0	837	RNA metabolic process	BP
GO:0005515	0.0152538	1.81662	8	3058	protein binding	MF
GO:0003824	0.0184325	1.73442	8	3087	catalytic activity	MF
GO:1901575	0.0245896	1.60925	0	753	organic substance catabolic process	BP
GO:0044248	0.0267374	1.57288	0	734	cellular catabolic process	BP
GO:0016772	0.0296784	1.52756	0	714	transferase activity, transferring phosphorus-containing groups	MF
GO:0071840	0.0370033	1.43176	6	2333	cellular component organization or biogenesis	BP
GO:0003677	0.04078	1.38955	1	988	DNA binding	MF
GO:0016043	0.0427562	1.369	6	2291	cellular component organization	BP
GO:0032502	0.0466719	1.33094	5	2028	developmental process	BP
