# Supplementary material for: Transcriptomic analysis of subarachnoid cysts of Taenia solium reveals mechanisms for uncontrolled proliferation and adaptations to the microenvironment
Source: Sci Rep. 2024 May 23;14:11833. doi: 10.1038/s41598-024-61973-9 (PMC11116493; doi:10.1038/s41598-024-61973-9)
Supplement: Supplementary file 4 — Supplementary Information 4. [file 41598_2024_61973_MOESM4_ESM.xlsx]

## Sheet: GO_enrichment_S_vs_R
Supplementary data 4: GO enrichment in the bladder wall of subarachnoid cyst vs scolex of vesicular cyst
category	over_represented_pvalue	-LOG10_p-value	numDEInCat	numInCat	term	ontology	gene_ids
GO:0015850	7.3312e-06	5.13483	25	57	organic hydroxy compound transport	BP	TsM_000003800, TsM_000013300, TsM_000070400, TsM_000076600, TsM_000113700, TsM_000148700, TsM_000245600, TsM_000286400, TsM_000362300, TsM_000452300, TsM_000509600, TsM_000547100, TsM_000648100, TsM_000704100, TsM_000704300, TsM_000740200, TsM_000755300, TsM_000830800, TsM_000855800, TsM_000995200, TsM_001031300, TsM_001031400, TsM_001088500, TsM_001216300, TsM_001225200
GO:0099518	4.88512e-05	4.31112	15	28	vesicle cytoskeletal trafficking	BP	TsM_000000800, TsM_000160800, TsM_000166500, TsM_000341300, TsM_000376400, TsM_000398100, TsM_000477900, TsM_000551000, TsM_000642800, TsM_000756800, TsM_000867400, TsM_000964200, TsM_000989900, TsM_001020400, TsM_001026700
GO:1901618	6.702e-05	4.1738	11	18	organic hydroxy compound transmembrane transporter activity	MF	TsM_000070400, TsM_000076600, TsM_000113700, TsM_000148700, TsM_000277800, TsM_000547100, TsM_000704100, TsM_000704300, TsM_000755300, TsM_001031300, TsM_001031400
GO:0015370	7.32186e-05	4.13538	14	27	solute:sodium symporter activity	MF	TsM_000060200, TsM_000076600, TsM_000113700, TsM_000148700, TsM_000212800, TsM_000277800, TsM_000605300, TsM_000695200, TsM_000704100, TsM_000704300, TsM_000755300, TsM_001018400, TsM_001021600, TsM_001103200
GO:0016053	0.00011992	3.92111	29	81	organic acid biosynthetic process	BP	TsM_000035200, TsM_000091200, TsM_000191300, TsM_000191800, TsM_000222200, TsM_000318700, TsM_000371300, TsM_000406000, TsM_000418000, TsM_000454300, TsM_000497200, TsM_000499300, TsM_000541800, TsM_000560800, TsM_000582700, TsM_000600000, TsM_000639300, TsM_000699600, TsM_000748100, TsM_000749900, TsM_000752600, TsM_000754700, TsM_000807100, TsM_000825200, TsM_000844800, TsM_000860800, TsM_00089…
GO:0015125	0.000211423	3.67485	6	7	bile acid transmembrane transporter activity	MF	TsM_000076600, TsM_000277800, TsM_000704100, TsM_000704300, TsM_001031300, TsM_001031400
GO:0002164	0.000438642	3.35789	12	24	larval development	BP	TsM_000078600, TsM_000102500, TsM_000123500, TsM_000315000, TsM_000427900, TsM_000452300, TsM_000513900, TsM_000538200, TsM_000925200, TsM_000942500, TsM_001074500, TsM_001229100
GO:0008569	0.000451268	3.34557	15	29	minus-end-directed microtubule motor activity	MF	TsM_000099600, TsM_000099800, TsM_000107400, TsM_000107500, TsM_000158900, TsM_000160800, TsM_000454500, TsM_000454600, TsM_000496300, TsM_000623400, TsM_000623500, TsM_000710400, TsM_000771800, TsM_000771900, TsM_000932400
GO:0150104	0.000452502	3.34438	12	24	transport across blood-brain barrier	BP	TsM_000113700, TsM_000148700, TsM_000350800, TsM_000693400, TsM_000695200, TsM_000995800, TsM_001004100, TsM_001018400, TsM_001021600, TsM_001031300, TsM_001031400, TsM_001103200
GO:0008508	0.0010658	2.97232	4	4	bile acid:sodium symporter activity	MF	TsM_000076600, TsM_000277800, TsM_000704100, TsM_000704300
GO:0015721	0.00124842	2.90364	9	17	bile acid and bile salt transport	BP	TsM_000076600, TsM_000648100, TsM_000704100, TsM_000704300, TsM_000740200, TsM_000855800, TsM_001031300, TsM_001031400, TsM_001225200
GO:0008349	0.00129404	2.88805	4	4	MAP kinase kinase kinase kinase activity	MF	TsM_000324300, TsM_001089300, TsM_001089400, TsM_001162200
GO:0032366	0.0015548	2.80833	8	14	intracellular sterol transport	BP	TsM_000003800, TsM_000013300, TsM_000245600, TsM_000362300, TsM_000830800, TsM_000995200, TsM_001088500, TsM_001216300
GO:0046501	0.00177305	2.75128	6	9	protoporphyrinogen IX metabolic process	BP	TsM_000016000, TsM_000191300, TsM_000287300, TsM_000481900, TsM_000678700, TsM_000910600
GO:0046470	0.0022495	2.64791	8	15	phosphatidylcholine metabolic process	BP	TsM_000362700, TsM_000427900, TsM_000499300, TsM_000513700, TsM_000636000, TsM_000814800, TsM_001044900, TsM_001073200
GO:0004550	0.0022769	2.64266	8	15	nucleoside diphosphate kinase activity	MF	TsM_000081700, TsM_000571800, TsM_000656600, TsM_000853000, TsM_000960000, TsM_000960100, TsM_001043200, TsM_001205100
GO:0006869	0.0023246	2.63365	31	102	lipid transport	BP	TsM_000003800, TsM_000011500, TsM_000013300, TsM_000076600, TsM_000152100, TsM_000162100, TsM_000245600, TsM_000286400, TsM_000362300, TsM_000452300, TsM_000452400, TsM_000459700, TsM_000509600, TsM_000533900, TsM_000648100, TsM_000704100, TsM_000704300, TsM_000740200, TsM_000778900, TsM_000830800, TsM_000855800, TsM_000995200, TsM_000995800, TsM_001004100, TsM_001031300, TsM_001031400, TsM_00105…
GO:0046943	0.00236815	2.62559	27	87	carboxylic acid transmembrane transporter activity	MF	TsM_000021900, TsM_000036600, TsM_000060200, TsM_000070400, TsM_000076600, TsM_000118700, TsM_000128800, TsM_000145600, TsM_000172200, TsM_000212800, TsM_000277800, TsM_000416100, TsM_000503500, TsM_000643200, TsM_000704100, TsM_000704300, TsM_000788600, TsM_000788800, TsM_000823200, TsM_000828200, TsM_000839900, TsM_000995800, TsM_001021600, TsM_001031300, TsM_001031400, TsM_001103000, TsM_00110…
GO:0019752	0.00272906	2.56399	75	305	carboxylic acid metabolic process	BP	TsM_000002100, TsM_000003800, TsM_000004500, TsM_000027400, TsM_000035200, TsM_000091200, TsM_000168700, TsM_000181500, TsM_000191300, TsM_000191800, TsM_000215200, TsM_000217200, TsM_000222200, TsM_000232800, TsM_000245600, TsM_000258900, TsM_000267400, TsM_000267800, TsM_000270700, TsM_000287300, TsM_000318700, TsM_000371300, TsM_000406000, TsM_000418000, TsM_000454300, TsM_000469600, TsM_00049…
GO:0015918	0.00287624	2.54118	11	25	sterol transport	BP	TsM_000003800, TsM_000013300, TsM_000245600, TsM_000286400, TsM_000362300, TsM_000452300, TsM_000509600, TsM_000830800, TsM_000995200, TsM_001088500, TsM_001216300
GO:0006782	0.00291283	2.53569	5	7	protoporphyrinogen IX biosynthetic process	BP	TsM_000016000, TsM_000191300, TsM_000287300, TsM_000481900, TsM_000678700
GO:0009142	0.00291678	2.5351	15	40	nucleoside triphosphate biosynthetic process	BP	TsM_000058500, TsM_000081700, TsM_000222200, TsM_000358600, TsM_000470000, TsM_000478500, TsM_000571800, TsM_000656600, TsM_000825200, TsM_000853000, TsM_000916300, TsM_000960000, TsM_000960100, TsM_001043200, TsM_001205100
GO:0005319	0.00323064	2.49071	23	71	lipid transporter activity	MF	TsM_000003800, TsM_000076600, TsM_000152100, TsM_000245600, TsM_000272800, TsM_000277800, TsM_000286400, TsM_000452300, TsM_000459700, TsM_000533900, TsM_000540700, TsM_000648100, TsM_000704100, TsM_000704300, TsM_000740200, TsM_000866800, TsM_000995200, TsM_000995800, TsM_001004100, TsM_001031300, TsM_001031400, TsM_001088500, TsM_001225200
GO:0022804	0.00335373	2.47447	56	217	active transmembrane transporter activity	MF	TsM_000021900, TsM_000060200, TsM_000065500, TsM_000070400, TsM_000076600, TsM_000092400, TsM_000113700, TsM_000118700, TsM_000122700, TsM_000145600, TsM_000148700, TsM_000152100, TsM_000162000, TsM_000168500, TsM_000172200, TsM_000212800, TsM_000232800, TsM_000277800, TsM_000286400, TsM_000331700, TsM_000331900, TsM_000350800, TsM_000416100, TsM_000439900, TsM_000455600, TsM_000459700, TsM_00050…
GO:0008528	0.00376357	2.4244	17	49	G protein-coupled peptide receptor activity	MF	TsM_000020300, TsM_000036100, TsM_000040800, TsM_000071400, TsM_000235900, TsM_000251300, TsM_000347700, TsM_000510400, TsM_000511300, TsM_000564300, TsM_000657000, TsM_000782900, TsM_000805500, TsM_001014000, TsM_001071500, TsM_001173300, TsM_001204900
GO:0005615	0.00378	2.42251	56	217	extracellular space	CC	TsM_000001100, TsM_000003301, TsM_000004000, TsM_000011500, TsM_000058500, TsM_000065700, TsM_000103500, TsM_000123600, TsM_000160300, TsM_000222200, TsM_000261500, TsM_000302900, TsM_000331800, TsM_000339200, TsM_000364700, TsM_000371300, TsM_000383200, TsM_000404800, TsM_000411100, TsM_000452100, TsM_000452200, TsM_000504000, TsM_000512200, TsM_000534600, TsM_000538200, TsM_000542700, TsM_00056…
GO:0008652	0.00383465	2.41627	11	26	cellular amino acid biosynthetic process	BP	TsM_000091200, TsM_000371300, TsM_000406000, TsM_000497200, TsM_000560800, TsM_000748100, TsM_000754700, TsM_000807100, TsM_000844800, TsM_000860800, TsM_001103200
GO:0006082	0.00394131	2.40436	82	343	organic acid metabolic process	BP	TsM_000002100, TsM_000003800, TsM_000004500, TsM_000027400, TsM_000035200, TsM_000091200, TsM_000168700, TsM_000173200, TsM_000181500, TsM_000191300, TsM_000191800, TsM_000215200, TsM_000217200, TsM_000222200, TsM_000232800, TsM_000245600, TsM_000258900, TsM_000267400, TsM_000267800, TsM_000270700, TsM_000287300, TsM_000302900, TsM_000318700, TsM_000333000, TsM_000371300, TsM_000406000, TsM_00041…
GO:0009151	0.00396798	2.40143	7	13	purine deoxyribonucleotide metabolic process	BP	TsM_000569800, TsM_000569900, TsM_000571800, TsM_000636500, TsM_000913000, TsM_000960000, TsM_000960100
GO:0005342	0.00405759	2.39173	27	90	organic acid transmembrane transporter activity	MF	TsM_000021900, TsM_000036600, TsM_000060200, TsM_000070400, TsM_000076600, TsM_000118700, TsM_000128800, TsM_000145600, TsM_000172200, TsM_000212800, TsM_000277800, TsM_000416100, TsM_000503500, TsM_000643200, TsM_000704100, TsM_000704300, TsM_000788600, TsM_000788800, TsM_000823200, TsM_000828200, TsM_000839900, TsM_000995800, TsM_001021600, TsM_001031300, TsM_001031400, TsM_001103000, TsM_00110…
GO:0005178	0.00434716	2.36179	13	32	integrin binding	MF	TsM_000068300, TsM_000070000, TsM_000123600, TsM_000160300, TsM_000209700, TsM_000452100, TsM_000461400, TsM_000470800, TsM_000538600, TsM_000539100, TsM_000834500, TsM_001048700, TsM_001226000
GO:1901607	0.00449113	2.34764	10	23	alpha-amino acid biosynthetic process	BP	TsM_000091200, TsM_000371300, TsM_000406000, TsM_000497200, TsM_000560800, TsM_000748100, TsM_000754700, TsM_000807100, TsM_000844800, TsM_000860800
GO:0032367	0.00455344	2.34166	7	13	intracellular cholesterol transport	BP	TsM_000003800, TsM_000013300, TsM_000245600, TsM_000830800, TsM_000995200, TsM_001088500, TsM_001216300
GO:0014912	0.00473784	2.32442	4	5	negative regulation of smooth muscle cell migration	BP	TsM_000033000, TsM_000537800, TsM_000588200, TsM_000740600
GO:0015294	0.00500034	2.301	15	42	solute:cation symporter activity	MF	TsM_000060200, TsM_000076600, TsM_000113700, TsM_000148700, TsM_000212800, TsM_000232800, TsM_000277800, TsM_000605300, TsM_000695200, TsM_000704100, TsM_000704300, TsM_000755300, TsM_001018400, TsM_001021600, TsM_001103200
GO:0005858	0.00508183	2.29398	12	27	axonemal dynein complex	CC	TsM_000099600, TsM_000099800, TsM_000134200, TsM_000158900, TsM_000496300, TsM_000623400, TsM_000623500, TsM_000728200, TsM_000771800, TsM_000771900, TsM_000851300, TsM_000932400
GO:0032530	0.00543964	2.26443	4	5	regulation of microvillus organization	BP	TsM_000004500, TsM_000336700, TsM_000336900, TsM_000791400
GO:1901566	0.00550783	2.25902	100	440	organonitrogen compound biosynthetic process	BP	TsM_000002100, TsM_000002600, TsM_000005200, TsM_000011500, TsM_000012100, TsM_000016000, TsM_000016400, TsM_000022000, TsM_000023400, TsM_000033400, TsM_000035200, TsM_000058500, TsM_000061400, TsM_000081700, TsM_000087900, TsM_000091200, TsM_000099500, TsM_000141400, TsM_000173200, TsM_000191300, TsM_000197600, TsM_000212800, TsM_000222200, TsM_000234600, TsM_000248500, TsM_000258900, TsM_00028…
GO:0046664	0.00577099	2.23875	4	5	dorsal closure, amnioserosa morphology change	BP	TsM_000091100, TsM_000429900, TsM_000544400, TsM_000916300
GO:0032787	0.00584046	2.23355	41	154	monocarboxylic acid metabolic process	BP	TsM_000003800, TsM_000027400, TsM_000035200, TsM_000181500, TsM_000191800, TsM_000215200, TsM_000217200, TsM_000222200, TsM_000245600, TsM_000267400, TsM_000418000, TsM_000454300, TsM_000469600, TsM_000497200, TsM_000499300, TsM_000507800, TsM_000524400, TsM_000531900, TsM_000541800, TsM_000571500, TsM_000582700, TsM_000600000, TsM_000635000, TsM_000639300, TsM_000650400, TsM_000695300, TsM_00069…
GO:0016972	0.00594345	2.22596	3	3	thiol oxidase activity	MF	TsM_000331800, TsM_000539000, TsM_001173800
GO:1901605	0.0060155	2.22073	21	67	alpha-amino acid metabolic process	BP	TsM_000002100, TsM_000004500, TsM_000091200, TsM_000168700, TsM_000232800, TsM_000258900, TsM_000270700, TsM_000371300, TsM_000406000, TsM_000497200, TsM_000507800, TsM_000560800, TsM_000574000, TsM_000629200, TsM_000665600, TsM_000698800, TsM_000748100, TsM_000754700, TsM_000807100, TsM_000844800, TsM_000860800
GO:0043436	0.00620381	2.20734	79	334	oxoacid metabolic process	BP	TsM_000002100, TsM_000003800, TsM_000004500, TsM_000027400, TsM_000035200, TsM_000091200, TsM_000168700, TsM_000173200, TsM_000181500, TsM_000191300, TsM_000191800, TsM_000215200, TsM_000217200, TsM_000222200, TsM_000232800, TsM_000245600, TsM_000258900, TsM_000267400, TsM_000267800, TsM_000270700, TsM_000287300, TsM_000302900, TsM_000318700, TsM_000333000, TsM_000371300, TsM_000406000, TsM_00041…
GO:0015214	0.00626415	2.20314	3	3	pyrimidine nucleoside transmembrane transporter activity	MF	TsM_000113700, TsM_000605300, TsM_000693400
GO:0086038	0.00633897	2.19798	3	3	calcium:sodium antiporter activity involved in regulation of cardiac muscle cell membrane potential	MF	TsM_000065500, TsM_000168500, TsM_000785000
GO:0015151	0.00636998	2.19586	3	3	alpha-glucoside transmembrane transporter activity	MF	TsM_000025800, TsM_000695200, TsM_001018400
GO:0042947	0.00636998	2.19586	3	3	glucoside transmembrane transporter activity	MF	TsM_000025800, TsM_000695200, TsM_001018400
GO:0030194	0.00647993	2.18843	5	8	positive regulation of blood coagulation	BP	TsM_000095600, TsM_000120100, TsM_001212800, TsM_001212900, TsM_001213000
GO:0050820	0.00647993	2.18843	5	8	positive regulation of coagulation	BP	TsM_000095600, TsM_000120100, TsM_001212800, TsM_001212900, TsM_001213000
GO:1900048	0.00647993	2.18843	5	8	positive regulation of hemostasis	BP	TsM_000095600, TsM_000120100, TsM_001212800, TsM_001212900, TsM_001213000
GO:0047710	0.00650165	2.18698	5	8	bis(5'-adenosyl)-triphosphatase activity	MF	TsM_000095600, TsM_000120100, TsM_001212800, TsM_001212900, TsM_001213000
GO:0008475	0.00658835	2.18122	3	3	procollagen-lysine 5-dioxygenase activity	MF	TsM_000371300, TsM_001231700, TsM_001231800
GO:0070815	0.00658835	2.18122	3	3	peptidyl-lysine 5-dioxygenase activity	MF	TsM_000371300, TsM_001231700, TsM_001231800
GO:0005502	0.00660878	2.17988	3	3	11-cis retinal binding	MF	TsM_000286400, TsM_000459700, TsM_000995200
GO:0005503	0.00660878	2.17988	3	3	all-trans retinal binding	MF	TsM_000286400, TsM_000459700, TsM_000995200
GO:0006649	0.00660878	2.17988	3	3	phospholipid transfer to membrane	BP	TsM_000286400, TsM_000459700, TsM_000995200
GO:0140327	0.00660878	2.17988	3	3	flippase activity	MF	TsM_000286400, TsM_000459700, TsM_000995200
GO:0140347	0.00660878	2.17988	3	3	N-retinylidene-phosphatidylethanolamine flippase activity	MF	TsM_000286400, TsM_000459700, TsM_000995200
GO:0006656	0.00661071	2.17975	5	8	phosphatidylcholine biosynthetic process	BP	TsM_000362700, TsM_000427900, TsM_000499300, TsM_000636000, TsM_001044900
GO:0005412	0.00663618	2.17808	3	3	glucose:sodium symporter activity	MF	TsM_000148700, TsM_000695200, TsM_001018400
GO:0000038	0.0067511	2.17063	5	8	very long-chain fatty acid metabolic process	BP	TsM_000418000, TsM_000582700, TsM_000752600, TsM_001014300, TsM_001230000
GO:0042454	0.00679268	2.16796	6	11	ribonucleoside catabolic process	BP	TsM_000022000, TsM_000120100, TsM_000569800, TsM_000569900, TsM_000636500, TsM_000665600
GO:0005584	0.00704583	2.15207	4	5	collagen type I trimer	CC	TsM_000261500, TsM_000632700, TsM_000649300, TsM_000807400
GO:0048407	0.00704583	2.15207	4	5	platelet-derived growth factor binding	MF	TsM_000261500, TsM_000632700, TsM_000649300, TsM_000807400
GO:0070208	0.00704583	2.15207	4	5	protein heterotrimerization	BP	TsM_000261500, TsM_000632700, TsM_000649300, TsM_000807400
GO:0032365	0.00707038	2.15056	8	17	intracellular lipid transport	BP	TsM_000003800, TsM_000013300, TsM_000245600, TsM_000362300, TsM_000830800, TsM_000995200, TsM_001088500, TsM_001216300
GO:0051119	0.00727404	2.13822	5	8	sugar transmembrane transporter activity	MF	TsM_000025800, TsM_000148700, TsM_000695200, TsM_000722000, TsM_001018400
GO:1901658	0.0074706	2.12664	9	21	glycosyl compound catabolic process	BP	TsM_000022000, TsM_000120100, TsM_000181500, TsM_000569800, TsM_000569900, TsM_000636500, TsM_000665600, TsM_000762500, TsM_000963700
GO:0030301	0.00831808	2.07998	9	21	cholesterol transport	BP	TsM_000003800, TsM_000013300, TsM_000245600, TsM_000286400, TsM_000509600, TsM_000830800, TsM_000995200, TsM_001088500, TsM_001216300
GO:0003777	0.00849514	2.07083	19	54	microtubule motor activity	MF	TsM_000099600, TsM_000099800, TsM_000107400, TsM_000107500, TsM_000158900, TsM_000160800, TsM_000182500, TsM_000454500, TsM_000454600, TsM_000496300, TsM_000623400, TsM_000623500, TsM_000710400, TsM_000771800, TsM_000771900, TsM_000867400, TsM_000932400, TsM_000958200, TsM_001205000
GO:0005343	0.00858272	2.06638	8	18	organic acid:sodium symporter activity	MF	TsM_000060200, TsM_000076600, TsM_000212800, TsM_000277800, TsM_000704100, TsM_000704300, TsM_001021600, TsM_001103200
GO:0090555	0.008819	2.05458	9	21	phosphatidylethanolamine flippase activity	MF	TsM_000286400, TsM_000459700, TsM_000533900, TsM_000648100, TsM_000740200, TsM_000995200, TsM_000995800, TsM_001004100, TsM_001225200
GO:1904121	0.008819	2.05458	9	21	phosphatidylethanolamine transfer activity	MF	TsM_000286400, TsM_000459700, TsM_000533900, TsM_000648100, TsM_000740200, TsM_000995200, TsM_000995800, TsM_001004100, TsM_001225200
GO:0009145	0.00908324	2.04176	11	29	purine nucleoside triphosphate biosynthetic process	BP	TsM_000058500, TsM_000081700, TsM_000222200, TsM_000358600, TsM_000470000, TsM_000478500, TsM_000571800, TsM_000825200, TsM_000853000, TsM_000960000, TsM_000960100
GO:0009206	0.00908324	2.04176	11	29	purine ribonucleoside triphosphate biosynthetic process	BP	TsM_000058500, TsM_000081700, TsM_000222200, TsM_000358600, TsM_000470000, TsM_000478500, TsM_000571800, TsM_000825200, TsM_000853000, TsM_000960000, TsM_000960100
GO:0007599	0.00913214	2.03943	8	18	hemostasis	BP	TsM_000004500, TsM_000095600, TsM_000120100, TsM_000209700, TsM_000539100, TsM_001212800, TsM_001212900, TsM_001213000
GO:0003774	0.00916241	2.03799	22	66	cytoskeletal motor activity	MF	TsM_000091100, TsM_000099600, TsM_000099800, TsM_000107400, TsM_000107500, TsM_000158900, TsM_000160800, TsM_000182500, TsM_000454500, TsM_000454600, TsM_000477900, TsM_000496300, TsM_000623400, TsM_000623500, TsM_000710400, TsM_000771800, TsM_000771900, TsM_000867400, TsM_000932400, TsM_000958200, TsM_001020400, TsM_001205000
GO:0015291	0.00951634	2.02153	37	140	secondary active transmembrane transporter activity	MF	TsM_000021900, TsM_000060200, TsM_000065500, TsM_000070400, TsM_000076600, TsM_000113700, TsM_000118700, TsM_000122700, TsM_000145600, TsM_000148700, TsM_000152100, TsM_000168500, TsM_000172200, TsM_000212800, TsM_000232800, TsM_000277800, TsM_000350800, TsM_000416100, TsM_000439900, TsM_000503500, TsM_000516600, TsM_000571000, TsM_000605300, TsM_000695200, TsM_000704100, TsM_000704300, TsM_00072…
GO:0009201	0.00970509	2.013	12	33	ribonucleoside triphosphate biosynthetic process	BP	TsM_000058500, TsM_000081700, TsM_000222200, TsM_000358600, TsM_000470000, TsM_000478500, TsM_000571800, TsM_000825200, TsM_000853000, TsM_000916300, TsM_000960000, TsM_000960100
GO:0015293	0.0104802	1.97963	27	96	symporter activity	MF	TsM_000021900, TsM_000060200, TsM_000070400, TsM_000076600, TsM_000113700, TsM_000118700, TsM_000148700, TsM_000152100, TsM_000172200, TsM_000212800, TsM_000232800, TsM_000277800, TsM_000350800, TsM_000503500, TsM_000516600, TsM_000605300, TsM_000695200, TsM_000704100, TsM_000704300, TsM_000722000, TsM_000755300, TsM_000788800, TsM_000828200, TsM_001018400, TsM_001021600, TsM_001103000, TsM_00110…
GO:0044283	0.0105266	1.97771	38	146	small molecule biosynthetic process	BP	TsM_000035200, TsM_000091200, TsM_000191300, TsM_000191800, TsM_000192400, TsM_000222200, TsM_000318700, TsM_000371300, TsM_000383200, TsM_000384700, TsM_000406000, TsM_000418000, TsM_000454300, TsM_000497200, TsM_000499300, TsM_000541800, TsM_000560800, TsM_000569800, TsM_000569900, TsM_000582700, TsM_000600000, TsM_000630000, TsM_000636500, TsM_000639300, TsM_000699600, TsM_000748100, TsM_00074…
GO:0036156	0.0105814	1.97546	6	10	inner dynein arm	CC	TsM_000099600, TsM_000099800, TsM_000158900, TsM_000771800, TsM_000771900, TsM_000932400
GO:0085029	0.010638	1.97314	6	11	extracellular matrix assembly	BP	TsM_000261500, TsM_000331800, TsM_000371300, TsM_000632700, TsM_000649300, TsM_000807400
GO:0006833	0.0118248	1.92721	4	6	water transport	BP	TsM_000078700, TsM_000547100, TsM_000695200, TsM_001018400
GO:0030536	0.0118404	1.92663	4	6	larval feeding behavior	BP	TsM_000510400, TsM_000511300, TsM_001071500, TsM_001229100
GO:0009182	0.0120472	1.91911	4	6	purine deoxyribonucleoside diphosphate metabolic process	BP	TsM_000571800, TsM_000913000, TsM_000960000, TsM_000960100
GO:0046066	0.0120472	1.91911	4	6	dGDP metabolic process	BP	TsM_000571800, TsM_000913000, TsM_000960000, TsM_000960100
GO:1903587	0.0121295	1.91616	4	6	regulation of blood vessel endothelial cell proliferation involved in sprouting angiogenesis	BP	TsM_000075900, TsM_000109500, TsM_000424400, TsM_001177100
GO:0006152	0.0126232	1.89883	5	9	purine nucleoside catabolic process	BP	TsM_000120100, TsM_000569800, TsM_000569900, TsM_000636500, TsM_000665600
GO:0046130	0.0126232	1.89883	5	9	purine ribonucleoside catabolic process	BP	TsM_000120100, TsM_000569800, TsM_000569900, TsM_000636500, TsM_000665600
GO:0005201	0.0126703	1.89721	13	35	extracellular matrix structural constituent	MF	TsM_000123600, TsM_000261500, TsM_000290800, TsM_000331200, TsM_000452100, TsM_000554400, TsM_000590600, TsM_000632700, TsM_000649300, TsM_000807400, TsM_000925000, TsM_000925200, TsM_001048700
GO:0007631	0.0127058	1.896	11	30	feeding behavior	BP	TsM_000071400, TsM_000080300, TsM_000235900, TsM_000286300, TsM_000510400, TsM_000511300, TsM_000610400, TsM_001004100, TsM_001071500, TsM_001173300, TsM_001229100
GO:0003756	0.0128378	1.89151	5	9	protein disulfide isomerase activity	MF	TsM_000132800, TsM_000331800, TsM_000539000, TsM_000857900, TsM_000909700
GO:0016864	0.0128378	1.89151	5	9	intramolecular oxidoreductase activity, transposing S-S bonds	MF	TsM_000132800, TsM_000331800, TsM_000539000, TsM_000857900, TsM_000909700
GO:0072384	0.0132164	1.87889	13	37	organelle transport along microtubule	BP	TsM_000000800, TsM_000160800, TsM_000309300, TsM_000398100, TsM_000445000, TsM_000551000, TsM_000642800, TsM_000756800, TsM_000867400, TsM_000958200, TsM_000964200, TsM_000989900, TsM_001026700
GO:0004467	0.0133894	1.87324	4	6	long-chain fatty acid-CoA ligase activity	MF	TsM_000267400, TsM_000751900, TsM_001014300, TsM_001230000
GO:0015645	0.0133894	1.87324	4	6	fatty acid ligase activity	MF	TsM_000267400, TsM_000751900, TsM_001014300, TsM_001230000
GO:0047676	0.0133894	1.87324	4	6	arachidonate-CoA ligase activity	MF	TsM_000267400, TsM_000751900, TsM_001014300, TsM_001230000
GO:0001539	0.0136681	1.86429	9	21	cilium or flagellum-dependent cell motility	BP	TsM_000099800, TsM_000134200, TsM_000623400, TsM_000623500, TsM_000770400, TsM_000771800, TsM_000771900, TsM_000851300, TsM_000872000
GO:0060285	0.0136681	1.86429	9	21	cilium-dependent cell motility	BP	TsM_000099800, TsM_000134200, TsM_000623400, TsM_000623500, TsM_000770400, TsM_000771800, TsM_000771900, TsM_000851300, TsM_000872000
GO:0072341	0.0139772	1.85458	10	26	modified amino acid binding	MF	TsM_000162100, TsM_000177500, TsM_000191300, TsM_000272800, TsM_000538700, TsM_000639300, TsM_000778900, TsM_000834500, TsM_000866800, TsM_001037400
GO:0030193	0.0142104	1.84739	8	19	regulation of blood coagulation	BP	TsM_000013700, TsM_000095600, TsM_000120100, TsM_000461400, TsM_000730500, TsM_001212800, TsM_001212900, TsM_001213000
GO:0050818	0.0142104	1.84739	8	19	regulation of coagulation	BP	TsM_000013700, TsM_000095600, TsM_000120100, TsM_000461400, TsM_000730500, TsM_001212800, TsM_001212900, TsM_001213000
GO:1900046	0.0142104	1.84739	8	19	regulation of hemostasis	BP	TsM_000013700, TsM_000095600, TsM_000120100, TsM_000461400, TsM_000730500, TsM_001212800, TsM_001212900, TsM_001213000
GO:0030021	0.0146598	1.83387	3	3	extracellular matrix structural constituent conferring compression resistance	MF	TsM_000123600, TsM_000452100, TsM_001048700
GO:0009141	0.014901	1.82678	28	103	nucleoside triphosphate metabolic process	BP	TsM_000027400, TsM_000058500, TsM_000081700, TsM_000222200, TsM_000358600, TsM_000399800, TsM_000401000, TsM_000469600, TsM_000470000, TsM_000478500, TsM_000524400, TsM_000571800, TsM_000610800, TsM_000656600, TsM_000796800, TsM_000818000, TsM_000818100, TsM_000825200, TsM_000853000, TsM_000913000, TsM_000916300, TsM_000960000, TsM_000960100, TsM_001040300, TsM_001043200, TsM_001068600, TsM_00115…
GO:0030282	0.0150987	1.82106	6	12	bone mineralization	BP	TsM_000009700, TsM_000261500, TsM_000466500, TsM_000632700, TsM_000649300, TsM_000807400
GO:0048029	0.0161288	1.7924	10	27	monosaccharide binding	MF	TsM_000027400, TsM_000157100, TsM_000371300, TsM_000376800, TsM_000751500, TsM_000818000, TsM_000818100, TsM_000975300, TsM_001231700, TsM_001231800
GO:0007455	0.0161382	1.79215	4	6	eye-antennal disc morphogenesis	BP	TsM_000091100, TsM_000371500, TsM_000511000, TsM_000799600
GO:0007218	0.0164579	1.78363	12	35	neuropeptide signaling pathway	BP	TsM_000071400, TsM_000235900, TsM_000510400, TsM_000511300, TsM_000564300, TsM_000782900, TsM_000805500, TsM_000870800, TsM_001014000, TsM_001071500, TsM_001173300, TsM_001204900
GO:0014910	0.0170312	1.76875	7	16	regulation of smooth muscle cell migration	BP	TsM_000033000, TsM_000215200, TsM_000537800, TsM_000588200, TsM_000740600, TsM_001050300, TsM_001093500
GO:0006633	0.0173582	1.7605	12	35	fatty acid biosynthetic process	BP	TsM_000191800, TsM_000222200, TsM_000418000, TsM_000499300, TsM_000541800, TsM_000582700, TsM_000600000, TsM_000639300, TsM_000699600, TsM_000749900, TsM_000752600, TsM_001037400
GO:0015849	0.0178785	1.74767	29	109	organic acid transport	BP	TsM_000021900, TsM_000070400, TsM_000076600, TsM_000113700, TsM_000118700, TsM_000128800, TsM_000145600, TsM_000152100, TsM_000172200, TsM_000212800, TsM_000416100, TsM_000503500, TsM_000643200, TsM_000648100, TsM_000704100, TsM_000704300, TsM_000716200, TsM_000740200, TsM_000788800, TsM_000828200, TsM_000839900, TsM_000855800, TsM_000995800, TsM_001021600, TsM_001031300, TsM_001031400, TsM_00105…
GO:0046942	0.0178785	1.74767	29	109	carboxylic acid transport	BP	TsM_000021900, TsM_000070400, TsM_000076600, TsM_000113700, TsM_000118700, TsM_000128800, TsM_000145600, TsM_000152100, TsM_000172200, TsM_000212800, TsM_000416100, TsM_000503500, TsM_000643200, TsM_000648100, TsM_000704100, TsM_000704300, TsM_000716200, TsM_000740200, TsM_000788800, TsM_000828200, TsM_000839900, TsM_000855800, TsM_000995800, TsM_001021600, TsM_001031300, TsM_001031400, TsM_00105…
GO:0090554	0.0180728	1.74297	7	16	phosphatidylcholine floppase activity	MF	TsM_000286400, TsM_000533900, TsM_000648100, TsM_000740200, TsM_000995200, TsM_000995800, TsM_001225200
GO:0004551	0.0183212	1.73705	6	13	nucleotide diphosphatase activity	MF	TsM_000095600, TsM_000120100, TsM_000491000, TsM_001212800, TsM_001212900, TsM_001213000
GO:0040018	0.0184147	1.73484	6	12	positive regulation of multicellular organism growth	BP	TsM_000011800, TsM_000079800, TsM_000452300, TsM_000538200, TsM_000791400, TsM_001004100
GO:0008188	0.0191837	1.71707	11	32	neuropeptide receptor activity	MF	TsM_000020300, TsM_000036100, TsM_000040800, TsM_000235900, TsM_000510400, TsM_000511300, TsM_000564300, TsM_000805500, TsM_001014000, TsM_001071500, TsM_001204900
GO:0004017	0.0192563	1.71543	6	13	adenylate kinase activity	MF	TsM_000571800, TsM_000656600, TsM_000960000, TsM_000960100, TsM_001043200, TsM_001205100
GO:0009262	0.0192685	1.71515	9	24	deoxyribonucleotide metabolic process	BP	TsM_000569800, TsM_000569900, TsM_000571800, TsM_000610800, TsM_000636500, TsM_000697400, TsM_000913000, TsM_000960000, TsM_000960100
GO:0015179	0.0194128	1.71191	12	36	L-amino acid transmembrane transporter activity	MF	TsM_000021900, TsM_000036600, TsM_000118700, TsM_000128800, TsM_000145600, TsM_000212800, TsM_000416100, TsM_000503500, TsM_000643200, TsM_000839900, TsM_001103000, TsM_001103200
GO:0006738	0.0195939	1.70788	3	4	nicotinamide riboside catabolic process	BP	TsM_000569800, TsM_000569900, TsM_000636500
GO:0046495	0.0195939	1.70788	3	4	nicotinamide riboside metabolic process	BP	TsM_000569800, TsM_000569900, TsM_000636500
GO:0070637	0.0195939	1.70788	3	4	pyridine nucleoside metabolic process	BP	TsM_000569800, TsM_000569900, TsM_000636500
GO:0070638	0.0195939	1.70788	3	4	pyridine nucleoside catabolic process	BP	TsM_000569800, TsM_000569900, TsM_000636500
GO:0008514	0.0196402	1.70685	31	119	organic anion transmembrane transporter activity	MF	TsM_000021900, TsM_000036600, TsM_000060200, TsM_000070400, TsM_000076600, TsM_000113700, TsM_000118700, TsM_000128800, TsM_000145600, TsM_000172200, TsM_000212800, TsM_000232800, TsM_000277800, TsM_000416100, TsM_000439900, TsM_000503500, TsM_000643200, TsM_000693400, TsM_000704100, TsM_000704300, TsM_000788600, TsM_000788800, TsM_000823200, TsM_000828200, TsM_000839900, TsM_000995800, TsM_00102…
GO:0072523	0.0199244	1.70061	9	24	purine-containing compound catabolic process	BP	TsM_000120100, TsM_000153600, TsM_000569800, TsM_000569900, TsM_000636500, TsM_000665600, TsM_000702000, TsM_000948000, TsM_001187700
GO:0045765	0.0199791	1.69942	19	64	regulation of angiogenesis	BP	TsM_000036400, TsM_000068300, TsM_000075900, TsM_000109500, TsM_000123600, TsM_000258500, TsM_000372800, TsM_000424400, TsM_000452100, TsM_000469600, TsM_000609000, TsM_000792400, TsM_000815400, TsM_000839800, TsM_001048700, TsM_001087900, TsM_001147200, TsM_001151400, TsM_001177100
GO:0090156	0.0200394	1.69812	3	4	cellular sphingolipid homeostasis	BP	TsM_000245800, TsM_000372800, TsM_000815400
GO:0016670	0.0206759	1.68454	3	4	oxidoreductase activity, acting on a sulfur group of donors, oxygen as acceptor	MF	TsM_000331800, TsM_000539000, TsM_001173800
GO:0001727	0.0206895	1.68425	3	4	lipid kinase activity	MF	TsM_000384700, TsM_000771700, TsM_001147100
GO:0009128	0.0206969	1.6841	5	10	purine nucleoside monophosphate catabolic process	BP	TsM_000569800, TsM_000569900, TsM_000636500, TsM_000702000, TsM_000948000
GO:0009169	0.0206969	1.6841	5	10	purine ribonucleoside monophosphate catabolic process	BP	TsM_000569800, TsM_000569900, TsM_000636500, TsM_000702000, TsM_000948000
GO:0071375	0.02073	1.6834	16	52	cellular response to peptide hormone stimulus	BP	TsM_000002100, TsM_000011800, TsM_000215200, TsM_000267400, TsM_000469600, TsM_000477900, TsM_000740600, TsM_000748100, TsM_000751900, TsM_000765000, TsM_000825200, TsM_000845400, TsM_000859900, TsM_000896100, TsM_001020400, TsM_001050300
GO:0001676	0.0208011	1.68191	9	24	long-chain fatty acid metabolic process	BP	TsM_000267400, TsM_000531900, TsM_000635000, TsM_000639300, TsM_000751900, TsM_000752600, TsM_001014300, TsM_001037400, TsM_001230000
GO:0038002	0.0208845	1.68018	3	4	endocrine signaling	BP	TsM_000510400, TsM_000511300, TsM_001071500
GO:0042263	0.0208845	1.68018	3	4	neuropeptide F receptor activity	MF	TsM_000510400, TsM_000511300, TsM_001071500
GO:0030809	0.0212613	1.67241	5	10	negative regulation of nucleotide biosynthetic process	BP	TsM_000510400, TsM_000511300, TsM_000702000, TsM_000948000, TsM_001071500
GO:1900372	0.0212613	1.67241	5	10	negative regulation of purine nucleotide biosynthetic process	BP	TsM_000510400, TsM_000511300, TsM_000702000, TsM_000948000, TsM_001071500
GO:0032526	0.0214526	1.66852	8	20	response to retinoic acid	BP	TsM_000035700, TsM_000076600, TsM_000547100, TsM_000609700, TsM_000632700, TsM_000649300, TsM_000807400, TsM_000995200
GO:0004129	0.0216106	1.66533	4	7	cytochrome-c oxidase activity	MF	TsM_000113500, TsM_000295100, TsM_000401000, TsM_000421600
GO:0016675	0.0216106	1.66533	4	7	oxidoreductase activity, acting on a heme group of donors	MF	TsM_000113500, TsM_000295100, TsM_000401000, TsM_000421600
GO:0005432	0.0216306	1.66493	3	4	calcium:sodium antiporter activity	MF	TsM_000065500, TsM_000168500, TsM_000785000
GO:0090119	0.0217485	1.66257	3	4	vesicle-mediated cholesterol transport	BP	TsM_000013300, TsM_000830800, TsM_001216300
GO:0006174	0.0218393	1.66076	3	4	dADP phosphorylation	BP	TsM_000571800, TsM_000960000, TsM_000960100
GO:0006186	0.0218393	1.66076	3	4	dGDP phosphorylation	BP	TsM_000571800, TsM_000960000, TsM_000960100
GO:0006756	0.0218393	1.66076	3	4	AMP phosphorylation	BP	TsM_000571800, TsM_000960000, TsM_000960100
GO:0009216	0.0218393	1.66076	3	4	purine deoxyribonucleoside triphosphate biosynthetic process	BP	TsM_000571800, TsM_000960000, TsM_000960100
GO:0046056	0.0218393	1.66076	3	4	dADP metabolic process	BP	TsM_000571800, TsM_000960000, TsM_000960100
GO:0046940	0.0218393	1.66076	3	4	nucleoside monophosphate phosphorylation	BP	TsM_000571800, TsM_000960000, TsM_000960100
GO:0050145	0.0218393	1.66076	3	4	nucleoside monophosphate kinase activity	MF	TsM_000571800, TsM_000960000, TsM_000960100
GO:0061508	0.0218393	1.66076	3	4	CDP phosphorylation	BP	TsM_000571800, TsM_000960000, TsM_000960100
GO:0061565	0.0218393	1.66076	3	4	dAMP phosphorylation	BP	TsM_000571800, TsM_000960000, TsM_000960100
GO:0061566	0.0218393	1.66076	3	4	CMP phosphorylation	BP	TsM_000571800, TsM_000960000, TsM_000960100
GO:0061567	0.0218393	1.66076	3	4	dCMP phosphorylation	BP	TsM_000571800, TsM_000960000, TsM_000960100
GO:0061568	0.0218393	1.66076	3	4	GDP phosphorylation	BP	TsM_000571800, TsM_000960000, TsM_000960100
GO:0061569	0.0218393	1.66076	3	4	UDP phosphorylation	BP	TsM_000571800, TsM_000960000, TsM_000960100
GO:0061570	0.0218393	1.66076	3	4	dCDP phosphorylation	BP	TsM_000571800, TsM_000960000, TsM_000960100
GO:0061571	0.0218393	1.66076	3	4	TDP phosphorylation	BP	TsM_000571800, TsM_000960000, TsM_000960100
GO:0009170	0.0219022	1.65951	4	7	purine deoxyribonucleoside monophosphate metabolic process	BP	TsM_000569800, TsM_000569900, TsM_000636500, TsM_000913000
GO:0035338	0.0220585	1.65642	3	4	long-chain fatty-acyl-CoA biosynthetic process	BP	TsM_000267400, TsM_000582700, TsM_000751900
GO:0046949	0.0220585	1.65642	3	4	fatty-acyl-CoA biosynthetic process	BP	TsM_000267400, TsM_000582700, TsM_000751900
GO:0019200	0.0222085	1.65348	5	10	carbohydrate kinase activity	MF	TsM_000027400, TsM_000524400, TsM_000654300, TsM_000818000, TsM_000818100
GO:0062023	0.0222844	1.652	18	58	collagen-containing extracellular matrix	CC	TsM_000001100, TsM_000123600, TsM_000209700, TsM_000261500, TsM_000290800, TsM_000302900, TsM_000371300, TsM_000452100, TsM_000452200, TsM_000469600, TsM_000538600, TsM_000539100, TsM_000542700, TsM_000649300, TsM_000748300, TsM_000879700, TsM_001048700, TsM_001111300
GO:0042574	0.0223552	1.65062	3	4	retinal metabolic process	BP	TsM_000286400, TsM_000459700, TsM_000995200
GO:0035497	0.0223705	1.65032	3	4	cAMP response element binding	MF	TsM_000021600, TsM_000215200, TsM_000609000
GO:0005576	0.022378	1.65018	61	255	extracellular region	CC	TsM_000003800, TsM_000011500, TsM_000022000, TsM_000078700, TsM_000103500, TsM_000123600, TsM_000132800, TsM_000137300, TsM_000139600, TsM_000142300, TsM_000159300, TsM_000212800, TsM_000213100, TsM_000245600, TsM_000261500, TsM_000290800, TsM_000327800, TsM_000331200, TsM_000404800, TsM_000428500, TsM_000452100, TsM_000466700, TsM_000469600, TsM_000487900, TsM_000489300, TsM_000490200, TsM_00049…
GO:0017185	0.0227224	1.64355	3	4	peptidyl-lysine hydroxylation	BP	TsM_000371300, TsM_001231700, TsM_001231800
GO:0005501	0.0227938	1.64218	3	4	retinoid binding	MF	TsM_000286400, TsM_000459700, TsM_000995200
GO:0016918	0.0227938	1.64218	3	4	retinal binding	MF	TsM_000286400, TsM_000459700, TsM_000995200
GO:0019840	0.0227938	1.64218	3	4	isoprenoid binding	MF	TsM_000286400, TsM_000459700, TsM_000995200
GO:0039532	0.0228207	1.64167	4	7	negative regulation of viral-induced cytoplasmic pattern recognition receptor signaling pathway	BP	TsM_000459800, TsM_000602800, TsM_000611300, TsM_001075800
GO:0030198	0.0228859	1.64043	16	50	extracellular matrix organization	BP	TsM_000087300, TsM_000123600, TsM_000232800, TsM_000261500, TsM_000331200, TsM_000331800, TsM_000333000, TsM_000371300, TsM_000428500, TsM_000541800, TsM_000632700, TsM_000635400, TsM_000649300, TsM_000807400, TsM_000925000, TsM_000925200
GO:1902463	0.022935	1.6395	3	4	protein localization to cell leading edge	BP	TsM_000033000, TsM_000588200, TsM_001161800
GO:0015247	0.0230167	1.63796	3	4	aminophospholipid flippase activity	MF	TsM_000286400, TsM_000995200, TsM_001004100
GO:0005000	0.0230687	1.63698	4	7	vasopressin receptor activity	MF	TsM_000235900, TsM_000251300, TsM_000347700, TsM_001204900
GO:0009067	0.0232634	1.63333	4	7	aspartate family amino acid biosynthetic process	BP	TsM_000371300, TsM_000497200, TsM_000560800, TsM_000748100
GO:0009186	0.0237836	1.62372	4	7	deoxyribonucleoside diphosphate metabolic process	BP	TsM_000571800, TsM_000913000, TsM_000960000, TsM_000960100
GO:0032534	0.0239383	1.62091	3	4	regulation of microvillus assembly	BP	TsM_000004500, TsM_000336700, TsM_000336900
GO:0009394	0.0240829	1.61829	8	21	2'-deoxyribonucleotide metabolic process	BP	TsM_000569800, TsM_000569900, TsM_000571800, TsM_000610800, TsM_000636500, TsM_000913000, TsM_000960000, TsM_000960100
GO:0051639	0.025169	1.59913	4	7	actin filament network formation	BP	TsM_000089600, TsM_000247400, TsM_000791400, TsM_000903100
GO:0005355	0.0253639	1.59578	4	7	glucose transmembrane transporter activity	MF	TsM_000148700, TsM_000695200, TsM_000722000, TsM_001018400
GO:0015145	0.0253639	1.59578	4	7	monosaccharide transmembrane transporter activity	MF	TsM_000148700, TsM_000695200, TsM_000722000, TsM_001018400
GO:0015149	0.0253639	1.59578	4	7	hexose transmembrane transporter activity	MF	TsM_000148700, TsM_000695200, TsM_000722000, TsM_001018400
GO:0030199	0.0254976	1.5935	6	13	collagen fibril organization	BP	TsM_000261500, TsM_000371300, TsM_000632700, TsM_000635400, TsM_000649300, TsM_000807400
GO:0050839	0.0256511	1.59089	36	139	cell adhesion molecule binding	MF	TsM_000018700, TsM_000068300, TsM_000070000, TsM_000087300, TsM_000103500, TsM_000123600, TsM_000160300, TsM_000164300, TsM_000209700, TsM_000216900, TsM_000233200, TsM_000258500, TsM_000353600, TsM_000429900, TsM_000452100, TsM_000461400, TsM_000469600, TsM_000470800, TsM_000509600, TsM_000538600, TsM_000539100, TsM_000588200, TsM_000659400, TsM_000676600, TsM_000710500, TsM_000735300, TsM_00083…
GO:0009084	0.0258828	1.58699	4	7	glutamine family amino acid biosynthetic process	BP	TsM_000091200, TsM_000754700, TsM_000844800, TsM_000860800
GO:0071873	0.0261403	1.58269	3	4	response to norepinephrine	BP	TsM_000632700, TsM_000649300, TsM_000807400
GO:0038024	0.0262789	1.58039	7	17	cargo receptor activity	MF	TsM_000162100, TsM_000371500, TsM_000452200, TsM_000452400, TsM_000635400, TsM_000730500, TsM_000778900
GO:2000181	0.0271099	1.56687	10	28	negative regulation of blood vessel morphogenesis	BP	TsM_000036400, TsM_000123600, TsM_000258500, TsM_000372800, TsM_000424400, TsM_000452100, TsM_000609000, TsM_000815400, TsM_001048700, TsM_001177100
GO:1904158	0.0275182	1.56038	3	4	axonemal central apparatus assembly	BP	TsM_000257100, TsM_000461200, TsM_000876000
GO:0001786	0.0278597	1.55502	7	17	phosphatidylserine binding	MF	TsM_000162100, TsM_000177500, TsM_000272800, TsM_000538700, TsM_000778900, TsM_000834500, TsM_000866800
GO:0009164	0.0279009	1.55438	6	14	nucleoside catabolic process	BP	TsM_000022000, TsM_000120100, TsM_000569800, TsM_000569900, TsM_000636500, TsM_000665600
GO:0031526	0.0293126	1.53295	9	25	brush border membrane	CC	TsM_000128800, TsM_000350800, TsM_000429800, TsM_000509600, TsM_000537800, TsM_000605300, TsM_000643200, TsM_000787100, TsM_000893200
GO:1901342	0.0299156	1.5241	20	71	regulation of vasculature development	BP	TsM_000036400, TsM_000068300, TsM_000075900, TsM_000109500, TsM_000123600, TsM_000258500, TsM_000372800, TsM_000424400, TsM_000452100, TsM_000469600, TsM_000609000, TsM_000792400, TsM_000815400, TsM_000839800, TsM_001048700, TsM_001063400, TsM_001087900, TsM_001147200, TsM_001151400, TsM_001177100
GO:0009126	0.0301547	1.52065	26	100	purine nucleoside monophosphate metabolic process	BP	TsM_000027400, TsM_000058500, TsM_000222200, TsM_000358600, TsM_000399800, TsM_000401000, TsM_000469600, TsM_000470000, TsM_000478500, TsM_000524400, TsM_000569800, TsM_000569900, TsM_000571800, TsM_000636500, TsM_000702000, TsM_000796800, TsM_000818000, TsM_000818100, TsM_000825200, TsM_000913000, TsM_000948000, TsM_000960000, TsM_000960100, TsM_001040300, TsM_001154700, TsM_001205100
GO:0009167	0.0301547	1.52065	26	100	purine ribonucleoside monophosphate metabolic process	BP	TsM_000027400, TsM_000058500, TsM_000222200, TsM_000358600, TsM_000399800, TsM_000401000, TsM_000469600, TsM_000470000, TsM_000478500, TsM_000524400, TsM_000569800, TsM_000569900, TsM_000571800, TsM_000636500, TsM_000702000, TsM_000796800, TsM_000818000, TsM_000818100, TsM_000825200, TsM_000913000, TsM_000948000, TsM_000960000, TsM_000960100, TsM_001040300, TsM_001154700, TsM_001205100
GO:0044281	0.0311509	1.50653	140	669	small molecule metabolic process	BP	TsM_000002100, TsM_000002600, TsM_000003800, TsM_000004500, TsM_000016400, TsM_000022000, TsM_000027400, TsM_000035200, TsM_000058500, TsM_000081700, TsM_000091200, TsM_000120100, TsM_000148700, TsM_000153600, TsM_000168700, TsM_000173200, TsM_000181500, TsM_000191300, TsM_000191800, TsM_000192400, TsM_000215200, TsM_000217200, TsM_000222200, TsM_000232800, TsM_000234600, TsM_000245600, TsM_00025…
GO:0009161	0.0313467	1.50381	27	105	ribonucleoside monophosphate metabolic process	BP	TsM_000027400, TsM_000058500, TsM_000222200, TsM_000358600, TsM_000399800, TsM_000401000, TsM_000469600, TsM_000470000, TsM_000478500, TsM_000524400, TsM_000569800, TsM_000569900, TsM_000571800, TsM_000630000, TsM_000636500, TsM_000702000, TsM_000796800, TsM_000818000, TsM_000818100, TsM_000825200, TsM_000913000, TsM_000948000, TsM_000960000, TsM_000960100, TsM_001040300, TsM_001154700, TsM_00120…
GO:0101004	0.0313587	1.50364	2	2	cytolytic granule membrane	CC	TsM_000017700, TsM_000830800
GO:0018916	0.0313739	1.50343	2	2	nitrobenzene metabolic process	BP	TsM_000639300, TsM_001037400
GO:0042178	0.0313739	1.50343	2	2	xenobiotic catabolic process	BP	TsM_000639300, TsM_001037400
GO:0002523	0.0315743	1.50067	2	2	leukocyte migration involved in inflammatory response	BP	TsM_000372800, TsM_000815400
GO:0021801	0.0315743	1.50067	2	2	cerebral cortex radial glia-guided migration	BP	TsM_000372800, TsM_000815400
GO:0022009	0.0315743	1.50067	2	2	central nervous system vasculogenesis	BP	TsM_000372800, TsM_000815400
GO:0022030	0.0315743	1.50067	2	2	telencephalon glial cell migration	BP	TsM_000372800, TsM_000815400
GO:0120078	0.0315743	1.50067	2	2	cell adhesion involved in sprouting angiogenesis	BP	TsM_000372800, TsM_000815400
GO:1905578	0.0315743	1.50067	2	2	regulation of ERBB3 signaling pathway	BP	TsM_000372800, TsM_000815400
GO:1905580	0.0315743	1.50067	2	2	positive regulation of ERBB3 signaling pathway	BP	TsM_000372800, TsM_000815400
GO:2000172	0.0315743	1.50067	2	2	regulation of branching morphogenesis of a nerve	BP	TsM_000372800, TsM_000815400
GO:2001213	0.0315743	1.50067	2	2	negative regulation of vasculogenesis	BP	TsM_000372800, TsM_000815400
GO:0043589	0.0315917	1.50043	4	7	skin morphogenesis	BP	TsM_000261500, TsM_000632700, TsM_000649300, TsM_000807400
GO:0046502	0.031759	1.49813	2	2	uroporphyrinogen III metabolic process	BP	TsM_000191300, TsM_000287300
GO:0009922	0.0318585	1.49677	2	2	fatty acid elongase activity	MF	TsM_000582700, TsM_000752600
GO:0019367	0.0318585	1.49677	2	2	fatty acid elongation, saturated fatty acid	BP	TsM_000582700, TsM_000752600
GO:0019368	0.0318585	1.49677	2	2	fatty acid elongation, unsaturated fatty acid	BP	TsM_000582700, TsM_000752600
GO:0034625	0.0318585	1.49677	2	2	fatty acid elongation, monounsaturated fatty acid	BP	TsM_000582700, TsM_000752600
GO:0034626	0.0318585	1.49677	2	2	fatty acid elongation, polyunsaturated fatty acid	BP	TsM_000582700, TsM_000752600
GO:0102336	0.0318585	1.49677	2	2	3-oxo-arachidoyl-CoA synthase activity	MF	TsM_000582700, TsM_000752600
GO:0102337	0.0318585	1.49677	2	2	3-oxo-cerotoyl-CoA synthase activity	MF	TsM_000582700, TsM_000752600
GO:0102338	0.0318585	1.49677	2	2	3-oxo-lignoceronyl-CoA synthase activity	MF	TsM_000582700, TsM_000752600
GO:0102756	0.0318585	1.49677	2	2	very-long-chain 3-ketoacyl-CoA synthase activity	MF	TsM_000582700, TsM_000752600
GO:0003096	0.0319192	1.49595	2	2	renal sodium ion transport	BP	TsM_000083700, TsM_000581000
GO:0070294	0.0319192	1.49595	2	2	renal sodium ion absorption	BP	TsM_000083700, TsM_000581000
GO:1990131	0.0319566	1.49544	2	2	Gtr1-Gtr2 GTPase complex	CC	TsM_000051900, TsM_000845700
GO:0019692	0.0319877	1.49502	8	22	deoxyribose phosphate metabolic process	BP	TsM_000569800, TsM_000569900, TsM_000571800, TsM_000610800, TsM_000636500, TsM_000913000, TsM_000960000, TsM_000960100
GO:0006703	0.0320179	1.49461	2	2	estrogen biosynthetic process	BP	TsM_000541800, TsM_000600000
GO:0102339	0.0320179	1.49461	2	2	3-oxo-arachidoyl-CoA reductase activity	MF	TsM_000541800, TsM_000600000
GO:0102340	0.0320179	1.49461	2	2	3-oxo-behenoyl-CoA reductase activity	MF	TsM_000541800, TsM_000600000
GO:0102341	0.0320179	1.49461	2	2	3-oxo-lignoceroyl-CoA reductase activity	MF	TsM_000541800, TsM_000600000
GO:0102342	0.0320179	1.49461	2	2	3-oxo-cerotoyl-CoA reductase activity	MF	TsM_000541800, TsM_000600000
GO:0004852	0.0320197	1.49458	2	2	uroporphyrinogen-III synthase activity	MF	TsM_000016000, TsM_000191300
GO:0004103	0.0320992	1.49351	2	2	choline kinase activity	MF	TsM_000636000, TsM_001044900
GO:0009132	0.0321707	1.49254	18	64	nucleoside diphosphate metabolic process	BP	TsM_000002600, TsM_000027400, TsM_000469600, TsM_000524400, TsM_000571800, TsM_000656600, TsM_000702000, TsM_000818000, TsM_000818100, TsM_000825200, TsM_000913000, TsM_000948000, TsM_000960000, TsM_000960100, TsM_001043200, TsM_001068600, TsM_001154700, TsM_001205100
GO:0006646	0.0323698	1.48986	5	11	phosphatidylethanolamine biosynthetic process	BP	TsM_000010300, TsM_000427900, TsM_000636000, TsM_000828900, TsM_001044900
GO:0004356	0.0323906	1.48958	2	2	glutamate-ammonia ligase activity	MF	TsM_000091200, TsM_000844800
GO:0006542	0.0323906	1.48958	2	2	glutamine biosynthetic process	BP	TsM_000091200, TsM_000844800
GO:0016211	0.0323906	1.48958	2	2	ammonia ligase activity	MF	TsM_000091200, TsM_000844800
GO:0016880	0.0323906	1.48958	2	2	acid-ammonia (or amide) ligase activity	MF	TsM_000091200, TsM_000844800
GO:0009158	0.0324327	1.48902	5	11	ribonucleoside monophosphate catabolic process	BP	TsM_000569800, TsM_000569900, TsM_000636500, TsM_000702000, TsM_000948000
GO:0014823	0.0324597	1.48866	7	18	response to activity	BP	TsM_000002100, TsM_000058500, TsM_000372800, TsM_000561300, TsM_000784000, TsM_000815400, TsM_000857700
GO:0016971	0.0324922	1.48822	2	2	flavin-linked sulfhydryl oxidase activity	MF	TsM_000331800, TsM_001173800
GO:0006754	0.0326301	1.48638	8	22	ATP biosynthetic process	BP	TsM_000058500, TsM_000222200, TsM_000358600, TsM_000478500, TsM_000571800, TsM_000825200, TsM_000960000, TsM_000960100
GO:1990357	0.0327183	1.48521	2	2	terminal web	CC	TsM_000513900, TsM_000791400
GO:1903069	0.0328347	1.48367	2	2	regulation of ER-associated ubiquitin-dependent protein catabolic process	BP	TsM_000302700, TsM_000764500
GO:1903071	0.0328347	1.48367	2	2	positive regulation of ER-associated ubiquitin-dependent protein catabolic process	BP	TsM_000302700, TsM_000764500
GO:0017020	0.0330112	1.48134	2	2	myosin phosphatase regulator activity	MF	TsM_000075900, TsM_000109500
GO:1902308	0.0330112	1.48134	2	2	regulation of peptidyl-serine dephosphorylation	BP	TsM_000075900, TsM_000109500
GO:1902309	0.0330112	1.48134	2	2	negative regulation of peptidyl-serine dephosphorylation	BP	TsM_000075900, TsM_000109500
GO:1903589	0.0330112	1.48134	2	2	positive regulation of blood vessel endothelial cell proliferation involved in sprouting angiogenesis	BP	TsM_000075900, TsM_000109500
GO:0016499	0.0331007	1.48016	2	2	orexin receptor activity	MF	TsM_000071400, TsM_001173300
GO:0046069	0.0331825	1.47909	2	2	cGMP catabolic process	BP	TsM_000153600, TsM_001187700
GO:0006004	0.0332693	1.47796	2	2	fucose metabolic process	BP	TsM_000737600, TsM_000762500
GO:0016748	0.0333074	1.47746	2	2	succinyltransferase activity	MF	TsM_000168700, TsM_000678700
GO:1990822	0.0335265	1.47461	2	2	basic amino acid transmembrane transport	BP	TsM_000145600, TsM_000416100
GO:0071671	0.0335303	1.47456	2	2	regulation of smooth muscle cell chemotaxis	BP	TsM_000033000, TsM_000588200
GO:0071672	0.0335303	1.47456	2	2	negative regulation of smooth muscle cell chemotaxis	BP	TsM_000033000, TsM_000588200
GO:0090135	0.0335303	1.47456	2	2	actin filament branching	BP	TsM_000033000, TsM_000588200
GO:1905123	0.0336187	1.47342	2	2	regulation of glucosylceramidase activity	BP	TsM_000162100, TsM_000778900
GO:0001846	0.0337946	1.47115	2	2	opsonin binding	MF	TsM_000470800, TsM_000611300
GO:0001848	0.0337946	1.47115	2	2	complement binding	MF	TsM_000470800, TsM_000611300
GO:0090215	0.0338201	1.47083	2	2	regulation of 1-phosphatidylinositol-4-phosphate 5-kinase activity	BP	TsM_000004400, TsM_001147100
GO:0090216	0.0338201	1.47083	2	2	positive regulation of 1-phosphatidylinositol-4-phosphate 5-kinase activity	BP	TsM_000004400, TsM_001147100
GO:0015213	0.0338683	1.47021	2	2	uridine transmembrane transporter activity	MF	TsM_000605300, TsM_000693400
GO:0015860	0.0338683	1.47021	2	2	purine nucleoside transmembrane transport	BP	TsM_000605300, TsM_000693400
GO:0015862	0.0338683	1.47021	2	2	uridine transport	BP	TsM_000605300, TsM_000693400
GO:0015864	0.0338683	1.47021	2	2	pyrimidine nucleoside transport	BP	TsM_000605300, TsM_000693400
GO:0032238	0.0338683	1.47021	2	2	adenosine transport	BP	TsM_000605300, TsM_000693400
GO:0030643	0.0342106	1.46584	2	2	cellular phosphate ion homeostasis	BP	TsM_000698900, TsM_001200400
GO:0055062	0.0342106	1.46584	2	2	phosphate ion homeostasis	BP	TsM_000698900, TsM_001200400
GO:0072501	0.0342106	1.46584	2	2	cellular divalent inorganic anion homeostasis	BP	TsM_000698900, TsM_001200400
GO:0072502	0.0342106	1.46584	2	2	cellular trivalent inorganic anion homeostasis	BP	TsM_000698900, TsM_001200400
GO:0072505	0.0342106	1.46584	2	2	divalent inorganic anion homeostasis	BP	TsM_000698900, TsM_001200400
GO:0072506	0.0342106	1.46584	2	2	trivalent inorganic anion homeostasis	BP	TsM_000698900, TsM_001200400
GO:0015164	0.0342566	1.46526	2	2	glucuronoside transmembrane transporter activity	MF	TsM_001031300, TsM_001031400
GO:0071714	0.0342566	1.46526	2	2	icosanoid transmembrane transporter activity	MF	TsM_001031300, TsM_001031400
GO:0005044	0.0343326	1.46429	5	11	scavenger receptor activity	MF	TsM_000162100, TsM_000452200, TsM_000635400, TsM_000730500, TsM_000778900
GO:0097500	0.0345497	1.46156	2	2	receptor localization to non-motile cilium	BP	TsM_000466500, TsM_000986200
GO:0050197	0.0348142	1.45824	2	2	phytanate-CoA ligase activity	MF	TsM_001014300, TsM_001230000
GO:0070251	0.0348142	1.45824	2	2	pristanate-CoA ligase activity	MF	TsM_001014300, TsM_001230000
GO:0035377	0.034896	1.45722	2	2	transepithelial water transport	BP	TsM_000695200, TsM_001018400
GO:0098704	0.034896	1.45722	2	2	carbohydrate import across plasma membrane	BP	TsM_000695200, TsM_001018400
GO:0098708	0.034896	1.45722	2	2	glucose import across plasma membrane	BP	TsM_000695200, TsM_001018400
GO:0009845	0.0349039	1.45713	2	2	seed germination	BP	TsM_000384700, TsM_001216300
GO:0008525	0.034915	1.45699	7	18	phosphatidylcholine transporter activity	MF	TsM_000286400, TsM_000533900, TsM_000648100, TsM_000740200, TsM_000995200, TsM_000995800, TsM_001225200
GO:0016776	0.0349166	1.45697	10	30	phosphotransferase activity, phosphate group as acceptor	MF	TsM_000081700, TsM_000571800, TsM_000656600, TsM_000809800, TsM_000853000, TsM_000913000, TsM_000960000, TsM_000960100, TsM_001043200, TsM_001205100
GO:0019062	0.0350716	1.45505	2	2	virion attachment to host cell	BP	TsM_000001100, TsM_001157700
GO:0044650	0.0350716	1.45505	2	2	adhesion of symbiont to host cell	BP	TsM_000001100, TsM_001157700
GO:0046813	0.0350716	1.45505	2	2	receptor-mediated virion attachment to host cell	BP	TsM_000001100, TsM_001157700
GO:0010746	0.0352553	1.45278	2	2	regulation of long-chain fatty acid import across plasma membrane	BP	TsM_000267400, TsM_000751900
GO:0010747	0.0352553	1.45278	2	2	positive regulation of long-chain fatty acid import across plasma membrane	BP	TsM_000267400, TsM_000751900
GO:0015914	0.0352799	1.45247	13	42	phospholipid transport	BP	TsM_000152100, TsM_000162100, TsM_000286400, TsM_000459700, TsM_000533900, TsM_000648100, TsM_000740200, TsM_000778900, TsM_000995200, TsM_000995800, TsM_001004100, TsM_001104100, TsM_001225200
GO:0005796	0.0353542	1.45156	6	13	Golgi lumen	CC	TsM_000123600, TsM_000302900, TsM_000452100, TsM_000748300, TsM_000799600, TsM_001048700
GO:0070973	0.0355806	1.44879	2	2	protein localization to endoplasmic reticulum exit site	BP	TsM_000764500, TsM_001071700
GO:0030286	0.0358348	1.4457	30	115	dynein complex	CC	TsM_000099600, TsM_000099800, TsM_000107400, TsM_000107500, TsM_000134200, TsM_000158900, TsM_000160800, TsM_000394700, TsM_000395900, TsM_000454500, TsM_000454600, TsM_000496300, TsM_000566600, TsM_000566800, TsM_000566900, TsM_000623400, TsM_000623500, TsM_000668400, TsM_000669000, TsM_000710400, TsM_000728200, TsM_000729100, TsM_000771800, TsM_000771900, TsM_000851300, TsM_000932400, TsM_00095…
GO:0060001	0.0358556	1.44544	2	2	minus-end directed microfilament motor activity	MF	TsM_000477900, TsM_001020400
GO:0009123	0.0358561	1.44544	28	111	nucleoside monophosphate metabolic process	BP	TsM_000027400, TsM_000058500, TsM_000222200, TsM_000358600, TsM_000399800, TsM_000401000, TsM_000469600, TsM_000470000, TsM_000478500, TsM_000524400, TsM_000569800, TsM_000569900, TsM_000571800, TsM_000610800, TsM_000630000, TsM_000636500, TsM_000702000, TsM_000796800, TsM_000818000, TsM_000818100, TsM_000825200, TsM_000913000, TsM_000948000, TsM_000960000, TsM_000960100, TsM_001040300, TsM_00115…
GO:0034663	0.0359333	1.4445	2	2	endoplasmic reticulum chaperone complex	CC	TsM_000256500, TsM_000492400
GO:1904994	0.0361529	1.44186	2	2	regulation of leukocyte adhesion to vascular endothelial cell	BP	TsM_000144300, TsM_000470800
GO:1904996	0.0361529	1.44186	2	2	positive regulation of leukocyte adhesion to vascular endothelial cell	BP	TsM_000144300, TsM_000470800
GO:0030226	0.0367881	1.43429	2	2	apolipoprotein receptor activity	MF	TsM_000286400, TsM_000995200
GO:0034188	0.0367881	1.43429	2	2	apolipoprotein A-I receptor activity	MF	TsM_000286400, TsM_000995200
GO:0090556	0.0367881	1.43429	2	2	phosphatidylserine floppase activity	MF	TsM_000286400, TsM_000995200
GO:0006637	0.0368375	1.43371	8	22	acyl-CoA metabolic process	BP	TsM_000004500, TsM_000168700, TsM_000267400, TsM_000582700, TsM_000695300, TsM_000749900, TsM_000751900, TsM_000809800
GO:0035383	0.0368375	1.43371	8	22	thioester metabolic process	BP	TsM_000004500, TsM_000168700, TsM_000267400, TsM_000582700, TsM_000695300, TsM_000749900, TsM_000751900, TsM_000809800
GO:0045277	0.0369792	1.43204	4	8	respiratory chain complex IV	CC	TsM_000295100, TsM_000399800, TsM_000401000, TsM_000421600
GO:0030705	0.0372314	1.42909	26	99	cytoskeleton-dependent intracellular transport	BP	TsM_000000800, TsM_000160800, TsM_000166500, TsM_000309300, TsM_000341300, TsM_000376400, TsM_000398100, TsM_000445000, TsM_000455000, TsM_000477900, TsM_000542400, TsM_000551000, TsM_000558600, TsM_000616600, TsM_000642800, TsM_000728200, TsM_000756800, TsM_000830800, TsM_000867400, TsM_000958200, TsM_000964200, TsM_000986200, TsM_000989900, TsM_001020400, TsM_001026700, TsM_001205000
GO:0045039	0.0372514	1.42886	4	8	protein insertion into mitochondrial inner membrane	BP	TsM_000035700, TsM_000591400, TsM_000757000, TsM_001045400
GO:0006783	0.0378646	1.42177	6	15	heme biosynthetic process	BP	TsM_000016000, TsM_000191300, TsM_000287300, TsM_000306200, TsM_000481900, TsM_000910600
GO:0004731	0.0382232	1.41767	4	8	purine-nucleoside phosphorylase activity	MF	TsM_000560800, TsM_000569800, TsM_000569900, TsM_000636500
GO:1902276	0.0386554	1.41279	2	2	regulation of pancreatic amylase secretion	BP	TsM_000398100, TsM_000642800
GO:1902277	0.0386554	1.41279	2	2	negative regulation of pancreatic amylase secretion	BP	TsM_000398100, TsM_000642800
GO:0045332	0.0387091	1.41219	10	30	phospholipid translocation	BP	TsM_000286400, TsM_000459700, TsM_000533900, TsM_000648100, TsM_000740200, TsM_000995200, TsM_000995800, TsM_001004100, TsM_001104100, TsM_001225200
GO:0035384	0.0387622	1.41159	5	11	thioester biosynthetic process	BP	TsM_000267400, TsM_000582700, TsM_000695300, TsM_000749900, TsM_000751900
GO:0071616	0.0387622	1.41159	5	11	acyl-CoA biosynthetic process	BP	TsM_000267400, TsM_000582700, TsM_000695300, TsM_000749900, TsM_000751900
GO:0006631	0.0388485	1.41063	22	83	fatty acid metabolic process	BP	TsM_000191800, TsM_000217200, TsM_000222200, TsM_000267400, TsM_000418000, TsM_000499300, TsM_000531900, TsM_000541800, TsM_000571500, TsM_000582700, TsM_000600000, TsM_000635000, TsM_000639300, TsM_000650400, TsM_000699600, TsM_000749900, TsM_000751900, TsM_000752600, TsM_001014300, TsM_001037400, TsM_001073200, TsM_001230000
GO:0009205	0.0388936	1.41012	23	88	purine ribonucleoside triphosphate metabolic process	BP	TsM_000027400, TsM_000058500, TsM_000081700, TsM_000222200, TsM_000358600, TsM_000399800, TsM_000401000, TsM_000469600, TsM_000470000, TsM_000478500, TsM_000524400, TsM_000571800, TsM_000796800, TsM_000818000, TsM_000818100, TsM_000825200, TsM_000853000, TsM_000913000, TsM_000960000, TsM_000960100, TsM_001040300, TsM_001154700, TsM_001205100
GO:0070570	0.0389767	1.40919	7	18	regulation of neuron projection regeneration	BP	TsM_000001100, TsM_000011800, TsM_000372800, TsM_000482600, TsM_000792400, TsM_000815400, TsM_000925200
GO:0042455	0.03898	1.40916	10	31	ribonucleoside biosynthetic process	BP	TsM_000002600, TsM_000081700, TsM_000470000, TsM_000560800, TsM_000569800, TsM_000569900, TsM_000636500, TsM_000853000, TsM_000913000, TsM_000916300
GO:0005125	0.0395274	1.4031	7	19	cytokine activity	MF	TsM_000011500, TsM_000339200, TsM_000512200, TsM_000538200, TsM_000542700, TsM_000792400, TsM_000806100
GO:0042451	0.0400569	1.39732	8	23	purine nucleoside biosynthetic process	BP	TsM_000081700, TsM_000470000, TsM_000560800, TsM_000569800, TsM_000569900, TsM_000636500, TsM_000853000, TsM_000913000
GO:0046129	0.0400569	1.39732	8	23	purine ribonucleoside biosynthetic process	BP	TsM_000081700, TsM_000470000, TsM_000560800, TsM_000569800, TsM_000569900, TsM_000636500, TsM_000853000, TsM_000913000
GO:0036491	0.0402699	1.39502	2	2	regulation of translation initiation in response to endoplasmic reticulum stress	BP	TsM_000033400, TsM_000918300
GO:0030042	0.0410031	1.38718	4	8	actin filament depolymerization	BP	TsM_000261100, TsM_000471200, TsM_000517000, TsM_000578800
GO:0009199	0.0410857	1.38631	24	93	ribonucleoside triphosphate metabolic process	BP	TsM_000027400, TsM_000058500, TsM_000081700, TsM_000222200, TsM_000358600, TsM_000399800, TsM_000401000, TsM_000469600, TsM_000470000, TsM_000478500, TsM_000524400, TsM_000571800, TsM_000796800, TsM_000818000, TsM_000818100, TsM_000825200, TsM_000853000, TsM_000913000, TsM_000916300, TsM_000960000, TsM_000960100, TsM_001040300, TsM_001154700, TsM_001205100
GO:0051017	0.0412562	1.38451	10	31	actin filament bundle assembly	BP	TsM_000033000, TsM_000089600, TsM_000454700, TsM_000492400, TsM_000509600, TsM_000544400, TsM_000578800, TsM_000588200, TsM_000791400, TsM_000903100
GO:0009154	0.0414059	1.38294	7	19	purine ribonucleotide catabolic process	BP	TsM_000153600, TsM_000569800, TsM_000569900, TsM_000636500, TsM_000702000, TsM_000948000, TsM_001187700
GO:0007179	0.0415371	1.38156	11	34	transforming growth factor beta receptor signaling pathway	BP	TsM_000068300, TsM_000161800, TsM_000177500, TsM_000261500, TsM_000324300, TsM_000405900, TsM_000429700, TsM_000538200, TsM_000632700, TsM_000649300, TsM_000807400
GO:0032792	0.0420899	1.37582	2	2	negative regulation of CREB transcription factor activity	BP	TsM_000033400, TsM_000974200
GO:0098657	0.0422005	1.37468	16	57	import into cell	BP	TsM_000005500, TsM_000021900, TsM_000065500, TsM_000113700, TsM_000118700, TsM_000128800, TsM_000148700, TsM_000212800, TsM_000232800, TsM_000446900, TsM_000693400, TsM_000695200, TsM_000755300, TsM_000845300, TsM_001018400, TsM_001103200
GO:0006148	0.0422245	1.37444	3	5	inosine catabolic process	BP	TsM_000569800, TsM_000569900, TsM_000636500
GO:0006149	0.0422245	1.37444	3	5	deoxyinosine catabolic process	BP	TsM_000569800, TsM_000569900, TsM_000636500
GO:0006157	0.0422245	1.37444	3	5	deoxyadenosine catabolic process	BP	TsM_000569800, TsM_000569900, TsM_000636500
GO:0009172	0.0422245	1.37444	3	5	purine deoxyribonucleoside monophosphate catabolic process	BP	TsM_000569800, TsM_000569900, TsM_000636500
GO:0046053	0.0422245	1.37444	3	5	dAMP metabolic process	BP	TsM_000569800, TsM_000569900, TsM_000636500
GO:0046059	0.0422245	1.37444	3	5	dAMP catabolic process	BP	TsM_000569800, TsM_000569900, TsM_000636500
GO:0046090	0.0422245	1.37444	3	5	deoxyadenosine metabolic process	BP	TsM_000569800, TsM_000569900, TsM_000636500
GO:0046094	0.0422245	1.37444	3	5	deoxyinosine metabolic process	BP	TsM_000569800, TsM_000569900, TsM_000636500
GO:0046122	0.0422245	1.37444	3	5	purine deoxyribonucleoside metabolic process	BP	TsM_000569800, TsM_000569900, TsM_000636500
GO:0046124	0.0422245	1.37444	3	5	purine deoxyribonucleoside catabolic process	BP	TsM_000569800, TsM_000569900, TsM_000636500
GO:0015296	0.042271	1.37396	8	23	anion:cation symporter activity	MF	TsM_000076600, TsM_000212800, TsM_000232800, TsM_000277800, TsM_000704100, TsM_000704300, TsM_001021600, TsM_001103200
GO:0008028	0.0424734	1.37188	10	31	monocarboxylic acid transmembrane transporter activity	MF	TsM_000070400, TsM_000076600, TsM_000172200, TsM_000277800, TsM_000704100, TsM_000704300, TsM_000788800, TsM_000828200, TsM_001031300, TsM_001031400
GO:0070293	0.0425826	1.37077	3	5	renal absorption	BP	TsM_000083700, TsM_000547100, TsM_000581000
GO:0042537	0.0426178	1.37041	3	5	benzene-containing compound metabolic process	BP	TsM_000258900, TsM_000639300, TsM_001037400
GO:0042761	0.0426826	1.36975	3	5	very long-chain fatty acid biosynthetic process	BP	TsM_000418000, TsM_000582700, TsM_000752600
GO:0009992	0.0430429	1.3661	3	5	cellular water homeostasis	BP	TsM_000078700, TsM_000209700, TsM_000539100
GO:0019428	0.0431025	1.3655	3	5	allantoin biosynthetic process	BP	TsM_000569800, TsM_000569900, TsM_000636500
GO:0009119	0.0433311	1.3632	13	44	ribonucleoside metabolic process	BP	TsM_000002600, TsM_000022000, TsM_000081700, TsM_000120100, TsM_000470000, TsM_000560800, TsM_000569800, TsM_000569900, TsM_000636500, TsM_000665600, TsM_000853000, TsM_000913000, TsM_000916300
GO:0006665	0.0440783	1.35577	13	44	sphingolipid metabolic process	BP	TsM_000099500, TsM_000181500, TsM_000245800, TsM_000384700, TsM_000569500, TsM_000582700, TsM_000740300, TsM_000752600, TsM_000771700, TsM_000914800, TsM_000963700, TsM_000968600, TsM_001073200
GO:0007194	0.0440897	1.35566	3	5	negative regulation of adenylate cyclase activity	BP	TsM_000510400, TsM_000511300, TsM_001071500
GO:0031280	0.0440897	1.35566	3	5	negative regulation of cyclase activity	BP	TsM_000510400, TsM_000511300, TsM_001071500
GO:0001774	0.0442466	1.35412	3	5	microglial cell activation	BP	TsM_000470800, TsM_000512200, TsM_000792400
GO:0015697	0.0446514	1.35017	3	5	quaternary ammonium group transport	BP	TsM_000113700, TsM_000350800, TsM_000787100
GO:0047429	0.0449808	1.34697	3	5	nucleoside-triphosphate diphosphatase activity	MF	TsM_000491000, TsM_000610800, TsM_000915500
GO:1903541	0.0453845	1.34309	3	5	regulation of exosomal secretion	BP	TsM_000036400, TsM_000103500, TsM_000123900
GO:1903543	0.0453845	1.34309	3	5	positive regulation of exosomal secretion	BP	TsM_000036400, TsM_000103500, TsM_000123900
GO:1990314	0.0454386	1.34258	3	5	cellular response to insulin-like growth factor stimulus	BP	TsM_000845400, TsM_000859900, TsM_000896100
GO:0098659	0.0457365	1.33974	7	19	inorganic cation import across plasma membrane	BP	TsM_000005500, TsM_000065500, TsM_000232800, TsM_000446900, TsM_000695200, TsM_000845300, TsM_001018400
GO:0099587	0.0457365	1.33974	7	19	inorganic ion import across plasma membrane	BP	TsM_000005500, TsM_000065500, TsM_000232800, TsM_000446900, TsM_000695200, TsM_000845300, TsM_001018400
GO:0009162	0.0461831	1.33552	5	12	deoxyribonucleoside monophosphate metabolic process	BP	TsM_000569800, TsM_000569900, TsM_000610800, TsM_000636500, TsM_000913000
GO:0061063	0.0470243	1.32768	3	5	positive regulation of nematode larval development	BP	TsM_000099700, TsM_000102500, TsM_000315000
GO:0035767	0.0471486	1.32653	3	5	endothelial cell chemotaxis	BP	TsM_000033000, TsM_000588200, TsM_000727500
GO:0035336	0.0472029	1.32603	3	5	long-chain fatty-acyl-CoA metabolic process	BP	TsM_000267400, TsM_000582700, TsM_000751900
GO:0005875	0.0473346	1.32482	39	160	microtubule associated complex	CC	TsM_000000800, TsM_000099600, TsM_000099800, TsM_000107400, TsM_000107500, TsM_000134200, TsM_000158900, TsM_000160800, TsM_000182500, TsM_000394700, TsM_000395900, TsM_000454500, TsM_000454600, TsM_000496300, TsM_000566600, TsM_000566800, TsM_000566900, TsM_000623400, TsM_000623500, TsM_000653000, TsM_000668400, TsM_000669000, TsM_000710400, TsM_000728200, TsM_000729100, TsM_000741000, TsM_00077…
GO:0009125	0.0475594	1.32276	5	12	nucleoside monophosphate catabolic process	BP	TsM_000569800, TsM_000569900, TsM_000636500, TsM_000702000, TsM_000948000
GO:0034204	0.047884	1.31981	10	31	lipid translocation	BP	TsM_000286400, TsM_000459700, TsM_000533900, TsM_000648100, TsM_000740200, TsM_000995200, TsM_000995800, TsM_001004100, TsM_001104100, TsM_001225200
GO:0070069	0.0486848	1.31261	6	16	cytochrome complex	CC	TsM_000295100, TsM_000306200, TsM_000399800, TsM_000401000, TsM_000421600, TsM_000564100
GO:0009144	0.0495502	1.30495	23	90	purine nucleoside triphosphate metabolic process	BP	TsM_000027400, TsM_000058500, TsM_000081700, TsM_000222200, TsM_000358600, TsM_000399800, TsM_000401000, TsM_000469600, TsM_000470000, TsM_000478500, TsM_000524400, TsM_000571800, TsM_000796800, TsM_000818000, TsM_000818100, TsM_000825200, TsM_000853000, TsM_000913000, TsM_000960000, TsM_000960100, TsM_001040300, TsM_001154700, TsM_001205100
GO:0010637	0.0496789	1.30383	2	2	negative regulation of mitochondrial fusion	BP	TsM_000807100, TsM_001212300

## Sheet: GO_depleted_S_vs_R
Supplementary data 4: GO depleted in the bladder wall of subarachnoid cyst vs scolex of vesicular cyst
category	under_represented_pvalue		numDEInCat	numInCat	term	ontology
GO:0004519	7.81235e-11	10.1072	4	174	endonuclease activity	MF
GO:0044267	7.51163e-10	9.12427	198	1516	cellular protein metabolic process	BP
GO:0034660	7.60439e-10	9.11894	23	333	ncRNA metabolic process	BP
GO:0004518	1.04251e-09	8.98192	10	222	nuclease activity	MF
GO:0048519	1.42408e-09	8.84647	244	1774	negative regulation of biological process	BP
GO:0005730	1.74979e-09	8.75701	27	357	nucleolus	CC
GO:0033043	2.1719e-09	8.66316	67	644	regulation of organelle organization	BP
GO:0016741	4.12565e-09	8.38451	1	110	transferase activity, transferring one-carbon groups	MF
GO:0048856	5.3268e-09	8.27353	187	1405	anatomical structure development	BP
GO:0008168	6.15554e-09	8.21073	1	108	methyltransferase activity	MF
GO:0046872	9.69744e-09	8.01334	271	1918	metal ion binding	MF
GO:0034470	1.2698e-08	7.89626	17	264	ncRNA processing	BP
GO:0010564	1.8266e-08	7.73836	23	306	regulation of cell cycle process	BP
GO:0006357	1.99215e-08	7.70068	90	782	regulation of transcription by RNA polymerase II	BP
GO:0010629	2.49607e-08	7.60274	68	630	negative regulation of gene expression	BP
GO:0006974	3.69819e-08	7.43201	29	346	cellular response to DNA damage stimulus	BP
GO:0016788	3.87167e-08	7.4121	45	476	hydrolase activity, acting on ester bonds	MF
GO:0043169	3.95453e-08	7.4029	278	1939	cation binding	MF
GO:0048523	4.24391e-08	7.37223	228	1630	negative regulation of cellular process	BP
GO:0006325	5.12614e-08	7.29021	23	294	chromatin organization	BP
GO:0045935	5.45684e-08	7.26306	70	636	positive regulation of nucleobase-containing compound metabolic process	BP
GO:0009451	5.69356e-08	7.24462	1	98	RNA modification	BP
GO:0032259	6.91488e-08	7.16022	5	141	methylation	BP
GO:0051726	7.77147e-08	7.1095	46	466	regulation of cell cycle	BP
GO:0051173	8.58878e-08	7.06607	130	1023	positive regulation of nitrogen compound metabolic process	BP
GO:0008270	9.98423e-08	7.00069	38	411	zinc ion binding	MF
GO:0050896	1.21286e-07	6.91619	249	1744	response to stimulus	BP
GO:1902494	1.3156e-07	6.88088	107	874	catalytic complex	CC
GO:0009893	1.61722e-07	6.79123	157	1181	positive regulation of metabolic process	BP
GO:0031325	1.70528e-07	6.7682	140	1076	positive regulation of cellular metabolic process	BP
GO:0005681	2.13269e-07	6.67107	7	157	spliceosomal complex	CC
GO:0043414	2.84819e-07	6.54543	4	122	macromolecule methylation	BP
GO:0010605	3.16597e-07	6.49949	107	857	negative regulation of macromolecule metabolic process	BP
GO:0010604	3.85562e-07	6.41391	145	1095	positive regulation of macromolecule metabolic process	BP
GO:0033554	4.62436e-07	6.33495	79	672	cellular response to stress	BP
GO:0003690	7.13611e-07	6.14654	44	436	double-stranded DNA binding	MF
GO:0022402	7.85325e-07	6.10495	47	452	cell cycle process	BP
GO:0018193	9.60996e-07	6.01728	37	379	peptidyl-amino acid modification	BP
GO:0051716	9.87793e-07	6.00533	148	1101	cellular response to stimulus	BP
GO:0016072	1.33291e-06	5.8752	10	171	rRNA metabolic process	BP
GO:0048869	1.41695e-06	5.84865	162	1176	cellular developmental process	BP
GO:0051128	1.5382e-06	5.81299	162	1176	regulation of cellular component organization	BP
GO:0051254	1.60147e-06	5.79548	64	560	positive regulation of RNA metabolic process	BP
GO:0016787	2.00744e-06	5.69736	201	1419	hydrolase activity	MF
GO:1990234	2.11654e-06	5.67437	44	425	transferase complex	CC
GO:0006281	2.15421e-06	5.66671	21	252	DNA repair	BP
GO:0016772	2.28932e-06	5.64029	87	714	transferase activity, transferring phosphorus-containing groups	MF
GO:0044265	2.55823e-06	5.59206	47	444	cellular macromolecule catabolic process	BP
GO:0006401	2.59676e-06	5.58557	4	110	RNA catabolic process	BP
GO:0010558	2.87695e-06	5.54107	56	500	negative regulation of macromolecule biosynthetic process	BP
GO:0008380	3.05177e-06	5.51545	19	240	RNA splicing	BP
GO:0006950	3.09735e-06	5.50901	145	1068	response to stress	BP
GO:2000113	3.83709e-06	5.416	56	497	negative regulation of cellular macromolecule biosynthetic process	BP
GO:0009057	4.06002e-06	5.39147	55	494	macromolecule catabolic process	BP
GO:0043565	4.26376e-06	5.37021	51	465	sequence-specific DNA binding	MF
GO:1903047	4.29579e-06	5.36696	30	317	mitotic cell cycle process	BP
GO:0009891	4.57396e-06	5.33971	78	641	positive regulation of biosynthetic process	BP
GO:0031328	4.80494e-06	5.31831	77	634	positive regulation of cellular biosynthetic process	BP
GO:1901564	5.06475e-06	5.29544	332	2187	organonitrogen compound metabolic process	BP
GO:0051052	5.29096e-06	5.27647	14	192	regulation of DNA metabolic process	BP
GO:0000375	5.53149e-06	5.25716	10	162	RNA splicing, via transesterification reactions	BP
GO:0010638	5.60571e-06	5.25137	29	305	positive regulation of organelle organization	BP
GO:0010628	6.36903e-06	5.19593	88	699	positive regulation of gene expression	BP
GO:0031327	6.44484e-06	5.19079	62	532	negative regulation of cellular biosynthetic process	BP
GO:0009892	6.71451e-06	5.17299	126	938	negative regulation of metabolic process	BP
GO:0009890	6.85576e-06	5.16394	63	538	negative regulation of biosynthetic process	BP
GO:0022414	7.05922e-06	5.15124	90	709	reproductive process	BP
GO:0000377	7.31645e-06	5.1357	10	160	RNA splicing, via transesterification reactions with bulged adenosine as nucleophile	BP
GO:0000398	7.31645e-06	5.1357	10	160	mRNA splicing, via spliceosome	BP
GO:0010557	7.80688e-06	5.10752	74	608	positive regulation of macromolecule biosynthetic process	BP
GO:0046914	9.21177e-06	5.03566	55	486	transition metal ion binding	MF
GO:0005829	1.00399e-05	4.99827	241	1623	cytosol	CC
GO:0005267	1.08651e-05	4.96397	1	71	potassium channel activity	MF
GO:0006310	1.10409e-05	4.957	10	157	DNA recombination	BP
GO:0045893	1.22217e-05	4.91287	60	511	positive regulation of transcription, DNA-templated	BP
GO:1903508	1.22217e-05	4.91287	60	511	positive regulation of nucleic acid-templated transcription	BP
GO:0016570	1.30632e-05	4.88395	15	191	histone modification	BP
GO:0022607	1.42789e-05	4.84531	148	1061	cellular component assembly	BP
GO:0016893	1.45063e-05	4.83844	1	70	endonuclease activity, active with either ribo- or deoxyribonucleic acids and producing 5'-phosphomonoesters	MF
GO:0034708	1.46983e-05	4.83273	1	67	methyltransferase complex	CC
GO:0000976	1.52839e-05	4.81577	39	371	transcription cis-regulatory region binding	MF
GO:1990837	1.57702e-05	4.80216	43	398	sequence-specific double-stranded DNA binding	MF
GO:0001067	1.61423e-05	4.79203	41	384	transcription regulatory region nucleic acid binding	MF
GO:1902680	1.6595e-05	4.78002	61	514	positive regulation of RNA biosynthetic process	BP
GO:0043933	1.78049e-05	4.74946	88	684	protein-containing complex subunit organization	BP
GO:0000166	2.05467e-05	4.68726	222	1498	nucleotide binding	MF
GO:1901265	2.05467e-05	4.68726	222	1498	nucleoside phosphate binding	MF
GO:0009605	2.15094e-05	4.66737	55	474	response to external stimulus	BP
GO:0006364	2.21074e-05	4.65546	10	152	rRNA processing	BP
GO:0019899	2.22148e-05	4.65336	107	799	enzyme binding	MF
GO:0043005	2.75199e-05	4.56035	53	454	neuron projection	CC
GO:0032993	2.84501e-05	4.54592	4	99	protein-DNA complex	CC
GO:0051130	3.39272e-05	4.46945	75	594	positive regulation of cellular component organization	BP
GO:0032553	3.50183e-05	4.4557	205	1387	ribonucleotide binding	MF
GO:0022836	3.54482e-05	4.45041	21	236	gated channel activity	MF
GO:0097367	3.57702e-05	4.44648	218	1463	carbohydrate derivative binding	MF
GO:0008233	3.74704e-05	4.42631	36	345	peptidase activity	MF
GO:0016607	3.98558e-05	4.39951	15	187	nuclear speck	CC
GO:0016604	4.14236e-05	4.38275	33	316	nuclear body	CC
GO:1901987	4.18904e-05	4.37789	11	154	regulation of cell cycle phase transition	BP
GO:0046983	4.24561e-05	4.37206	45	404	protein dimerization activity	MF
GO:0051091	4.24816e-05	4.3718	1	62	positive regulation of DNA-binding transcription factor activity	BP
GO:0048513	4.27521e-05	4.36904	77	601	animal organ development	BP
GO:1901990	4.68748e-05	4.32906	10	145	regulation of mitotic cell cycle phase transition	BP
GO:0004521	4.79288e-05	4.3194	2	75	endoribonuclease activity	MF
GO:0035639	4.88206e-05	4.3114	200	1351	purine ribonucleoside triphosphate binding	MF
GO:0051246	5.42538e-05	4.26557	125	904	regulation of protein metabolic process	BP
GO:0006402	5.4667e-05	4.26227	4	92	mRNA catabolic process	BP
GO:0000977	5.76004e-05	4.23957	35	331	RNA polymerase II transcription regulatory region sequence-specific DNA binding	MF
GO:0051090	6.11873e-05	4.21334	5	100	regulation of DNA-binding transcription factor activity	BP
GO:0051301	6.29983e-05	4.20067	33	313	cell division	BP
GO:0032555	6.45953e-05	4.1898	205	1376	purine ribonucleotide binding	MF
GO:0004540	7.21035e-05	4.14204	5	102	ribonuclease activity	MF
GO:0003006	8.30748e-05	4.08053	43	375	developmental process involved in reproduction	BP
GO:0017076	8.38185e-05	4.07666	207	1383	purine nucleotide binding	MF
GO:0005815	8.4605e-05	4.0726	40	359	microtubule organizing center	CC
GO:0007346	8.56883e-05	4.06708	25	251	regulation of mitotic cell cycle	BP
GO:0006996	8.94111e-05	4.04861	165	1129	organelle organization	BP
GO:0045595	9.02205e-05	4.04469	84	638	regulation of cell differentiation	BP
GO:0032774	9.10212e-05	4.04086	15	180	RNA biosynthetic process	BP
GO:0032268	9.49248e-05	4.02262	114	828	regulation of cellular protein metabolic process	BP
GO:0006366	9.66122e-05	4.01497	2	69	transcription by RNA polymerase II	BP
GO:0051783	0.000101348	3.99418	12	156	regulation of nuclear division	BP
GO:0003008	0.000105314	3.97751	66	526	system process	BP
GO:0051704	0.000108609	3.96413	32	303	multi-organism process	BP
GO:0006351	0.000109398	3.96099	9	131	transcription, DNA-templated	BP
GO:0097659	0.000109398	3.96099	9	131	nucleic acid-templated transcription	BP
GO:0031324	0.000112743	3.94791	112	811	negative regulation of cellular metabolic process	BP
GO:0043207	0.000114029	3.94298	20	217	response to external biotic stimulus	BP
GO:0005261	0.000117748	3.92905	25	254	cation channel activity	MF
GO:0051098	0.000118974	3.92455	9	130	regulation of binding	BP
GO:0000781	0.000120586	3.9187	1	56	chromosome, telomeric region	CC
GO:0030018	0.000121599	3.91507	5	97	Z disc	CC
GO:0042802	0.000125877	3.90005	89	673	identical protein binding	MF
GO:0045944	0.000132578	3.87753	45	385	positive regulation of transcription by RNA polymerase II	BP
GO:0065003	0.000135136	3.86923	79	602	protein-containing complex assembly	BP
GO:0006400	0.000136751	3.86407	1	57	tRNA modification	BP
GO:0000776	0.000138751	3.85776	2	67	kinetochore	CC
GO:0009056	0.000139155	3.8565	118	853	catabolic process	BP
GO:0005684	0.000144402	3.84043	3	78	U2-type spliceosomal complex	CC
GO:0030532	0.000149097	3.82653	1	57	small nuclear ribonucleoprotein complex	CC
GO:0045934	0.000150023	3.82384	63	500	negative regulation of nucleobase-containing compound metabolic process	BP
GO:0044248	0.000150565	3.82228	99	734	cellular catabolic process	BP
GO:0033044	0.000160781	3.79377	17	187	regulation of chromosome organization	BP
GO:0009607	0.000167876	3.77501	22	228	response to biotic stimulus	BP
GO:0008283	0.000170207	3.76902	15	174	cell population proliferation	BP
GO:0071805	0.000176456	3.75336	2	67	potassium ion transmembrane transport	BP
GO:0010608	0.000188692	3.72425	22	226	posttranscriptional regulation of gene expression	BP
GO:0051253	0.000190609	3.71986	53	433	negative regulation of RNA metabolic process	BP
GO:0000786	0.000199466	3.70013	1	57	nucleosome	CC
GO:0009059	0.000200383	3.69814	66	524	macromolecule biosynthetic process	BP
GO:0007049	0.000200595	3.69768	38	334	cell cycle	BP
GO:0046982	0.000220104	3.65737	12	153	protein heterodimerization activity	MF
GO:0065008	0.000227299	3.6434	209	1380	regulation of biological quality	BP
GO:0019904	0.000236477	3.62621	33	298	protein domain specific binding	MF
GO:1901575	0.000242389	3.61549	103	753	organic substance catabolic process	BP
GO:0065009	0.000250925	3.60046	116	826	regulation of molecular function	BP
GO:0006302	0.00025181	3.59893	6	99	double-strand break repair	BP
GO:0042127	0.000259056	3.58661	58	464	regulation of cell population proliferation	BP
GO:0005216	0.000268925	3.57037	33	302	ion channel activity	MF
GO:0042391	0.000300179	3.52262	16	179	regulation of membrane potential	BP
GO:0097525	0.000305513	3.51497	1	53	spliceosomal snRNP complex	CC
GO:0051179	0.000310059	3.50856	309	1955	localization	BP
GO:0051172	0.000314868	3.50187	106	757	negative regulation of nitrogen compound metabolic process	BP
GO:0000226	0.000318466	3.49694	28	261	microtubule cytoskeleton organization	BP
GO:0030154	0.00032464	3.4886	96	693	cell differentiation	BP
GO:0000981	0.000331015	3.48015	37	328	DNA-binding transcription factor activity, RNA polymerase II-specific	MF
GO:0003700	0.000338011	3.47107	44	374	DNA-binding transcription factor activity	MF
GO:0050877	0.000340203	3.46826	44	368	nervous system process	BP
GO:0032879	0.000378174	3.42231	158	1069	regulation of localization	BP
GO:0032501	0.000378478	3.42196	183	1213	multicellular organismal process	BP
GO:0051234	0.000389059	3.40998	268	1717	establishment of localization	BP
GO:0010948	0.000397852	3.40028	7	106	negative regulation of cell cycle process	BP
GO:0051260	0.000399586	3.39839	4	81	protein homooligomerization	BP
GO:0034645	0.000401458	3.39636	60	476	cellular macromolecule biosynthetic process	BP
GO:1903311	0.000403257	3.39442	8	114	regulation of mRNA metabolic process	BP
GO:1901988	0.000407903	3.38944	4	80	negative regulation of cell cycle phase transition	BP
GO:0071011	0.00042158	3.37512	2	62	precatalytic spliceosome	CC
GO:0000956	0.00042378	3.37286	4	79	nuclear-transcribed mRNA catabolic process	BP
GO:0015267	0.000437962	3.35856	38	331	channel activity	MF
GO:0022803	0.000437962	3.35856	38	331	passive transmembrane transporter activity	MF
GO:0051445	0.000439679	3.35686	1	51	regulation of meiotic cell cycle	BP
GO:0098687	0.000443644	3.35296	6	95	chromosomal region	CC
GO:0007088	0.000456592	3.34047	11	136	regulation of mitotic nuclear division	BP
GO:0010942	0.000460684	3.3366	18	189	positive regulation of cell death	BP
GO:0051169	0.000464827	3.33271	7	104	nuclear transport	BP
GO:0044087	0.000466748	3.33092	57	446	regulation of cellular component biogenesis	BP
GO:0045930	0.000479504	3.31921	7	104	negative regulation of mitotic cell cycle	BP
GO:0000978	0.000480491	3.31831	31	281	RNA polymerase II cis-regulatory region sequence-specific DNA binding	MF
GO:0050793	0.000487595	3.31194	139	947	regulation of developmental process	BP
GO:0006417	0.000503237	3.29823	18	188	regulation of translation	BP
GO:0098772	0.000509909	3.29251	68	517	molecular function regulator	MF
GO:0000987	0.000512517	3.29029	32	287	cis-regulatory region sequence-specific DNA binding	MF
GO:0045787	0.000514373	3.28872	18	186	positive regulation of cell cycle	BP
GO:0006813	0.000516	3.28735	4	80	potassium ion transport	BP
GO:0005667	0.000551293	3.25862	14	158	transcription regulator complex	CC
GO:1901991	0.000556404	3.25461	4	78	negative regulation of mitotic cell cycle phase transition	BP
GO:0032549	0.000578807	3.23747	23	226	ribonucleoside binding	MF
GO:0005525	0.000581279	3.23562	22	219	GTP binding	MF
GO:0006913	0.000605007	3.21824	7	102	nucleocytoplasmic transport	BP
GO:0005819	0.000609662	3.21491	9	119	spindle	CC
GO:0008134	0.000613297	3.21233	16	169	transcription factor binding	MF
GO:0051493	0.000625139	3.20402	26	239	regulation of cytoskeleton organization	BP
GO:0036094	0.000652337	3.18553	260	1652	small molecule binding	MF
GO:0004386	0.000709509	3.14904	10	121	helicase activity	MF
GO:1902679	0.000717152	3.14439	50	397	negative regulation of RNA biosynthetic process	BP
GO:0097060	0.000720323	3.14247	13	148	synaptic membrane	CC
GO:0030425	0.000744538	3.12811	21	204	dendrite	CC
GO:0032559	0.000764106	3.11685	183	1196	adenyl ribonucleotide binding	MF
GO:1903507	0.00077296	3.11184	50	396	negative regulation of nucleic acid-templated transcription	BP
GO:0006479	0.000801811	3.09593	3	65	protein methylation	BP
GO:0008213	0.000801811	3.09593	3	65	protein alkylation	BP
GO:0030554	0.000803487	3.09502	184	1201	adenyl nucleotide binding	MF
GO:0005249	0.000804566	3.09444	1	48	voltage-gated potassium channel activity	MF
GO:0050684	0.000807385	3.09292	6	93	regulation of mRNA processing	BP
GO:0016791	0.000823562	3.0843	14	156	phosphatase activity	MF
GO:0017148	0.000832517	3.07961	4	75	negative regulation of translation	BP
GO:0045892	0.000833712	3.07898	50	395	negative regulation of transcription, DNA-templated	BP
GO:0019898	0.000836243	3.07767	9	115	extrinsic component of membrane	CC
GO:0001883	0.00087812	3.05645	23	222	purine nucleoside binding	MF
GO:0032550	0.00087812	3.05645	23	222	purine ribonucleoside binding	MF
GO:0045596	0.000901722	3.04493	25	231	negative regulation of cell differentiation	BP
GO:0005524	0.000930009	3.03151	180	1174	ATP binding	MF
GO:0043065	0.000934525	3.02941	15	161	positive regulation of apoptotic process	BP
GO:0003682	0.000978468	3.00945	27	238	chromatin binding	MF
GO:0042995	0.000991384	3.00376	123	839	cell projection	CC
GO:0044093	0.000992194	3.0034	70	522	positive regulation of molecular function	BP
GO:0048024	0.000998141	3.00081	4	75	regulation of mRNA splicing, via spliceosome	BP
GO:2000241	0.00100092	2.9996	9	117	regulation of reproductive process	BP
GO:0006810	0.00100832	2.9964	255	1622	transport	BP
GO:0034622	0.00103415	2.98542	57	436	cellular protein-containing complex assembly	BP
GO:0006260	0.00105476	2.97685	6	90	DNA replication	BP
GO:0005694	0.00108433	2.96484	19	185	chromosome	CC
GO:0009888	0.00109794	2.95942	29	253	tissue development	BP
GO:0004672	0.00110489	2.95668	53	411	protein kinase activity	MF
GO:0045786	0.00110522	2.95655	16	166	negative regulation of cell cycle	BP
GO:0051129	0.00110631	2.95612	41	331	negative regulation of cellular component organization	BP
GO:0004722	0.00113266	2.9459	1	46	protein serine/threonine phosphatase activity	MF
GO:0034248	0.00114933	2.93956	23	216	regulation of cellular amide metabolic process	BP
GO:0034702	0.00114935	2.93955	19	190	ion channel complex	CC
GO:0120025	0.00116576	2.93339	116	794	plasma membrane bounded cell projection	CC
GO:0051649	0.0011707	2.93155	111	768	establishment of localization in cell	BP
GO:0005768	0.00121389	2.91582	31	269	endosome	CC
GO:0043068	0.00121544	2.91527	16	166	positive regulation of programmed cell death	BP
GO:0060284	0.00124096	2.90624	54	413	regulation of cell development	BP
GO:0070647	0.00124838	2.90365	43	349	protein modification by small protein conjugation or removal	BP
GO:0023051	0.00130016	2.886	174	1139	regulation of signaling	BP
GO:0061659	0.00135511	2.86802	11	127	ubiquitin-like protein ligase activity	MF
GO:0010646	0.00135565	2.86785	174	1138	regulation of cell communication	BP
GO:0000122	0.00135745	2.86728	33	279	negative regulation of transcription by RNA polymerase II	BP
GO:0043543	0.00137236	2.86253	7	96	protein acylation	BP
GO:2001252	0.00141186	2.85021	7	95	positive regulation of chromosome organization	BP
GO:0071705	0.00144591	2.83986	109	756	nitrogen compound transport	BP
GO:0035097	0.00145968	2.83574	1	42	histone methyltransferase complex	CC
GO:0051603	0.00147831	2.83024	41	334	proteolysis involved in cellular protein catabolic process	BP
GO:1902495	0.00148714	2.82765	22	209	transmembrane transporter complex	CC
GO:0043168	0.00157562	2.80255	277	1726	anion binding	MF
GO:0061695	0.00159977	2.79594	11	127	transferase complex, transferring phosphorus-containing groups	CC
GO:0015931	0.00163564	2.78631	12	134	nucleobase-containing compound transport	BP
GO:0006473	0.00164814	2.78301	5	78	protein acetylation	BP
GO:0043632	0.00166397	2.77886	38	313	modification-dependent macromolecule catabolic process	BP
GO:0004175	0.00174752	2.75758	24	221	endopeptidase activity	MF
GO:0042886	0.00174813	2.75743	87	618	amide transport	BP
GO:0007600	0.00177138	2.75169	18	175	sensory perception	BP
GO:0071277	0.00180766	2.74288	1	43	cellular response to calcium ion	BP
GO:0043021	0.00183971	2.73525	7	95	ribonucleoprotein complex binding	MF
GO:0030234	0.00185242	2.73226	52	400	enzyme regulator activity	MF
GO:0006511	0.00197723	2.70394	35	291	ubiquitin-dependent protein catabolic process	BP
GO:0000228	0.0020119	2.69639	1	41	nuclear chromosome	CC
GO:0090068	0.00207136	2.68375	15	152	positive regulation of cell cycle process	BP
GO:0045184	0.00208988	2.67988	90	633	establishment of protein localization	BP
GO:0098978	0.00209564	2.67868	16	161	glutamatergic synapse	CC
GO:0051276	0.00211036	2.67564	18	172	chromosome organization	BP
GO:0005814	0.00218379	2.66079	4	69	centriole	CC
GO:0007389	0.0022155	2.65453	28	238	pattern specification process	BP
GO:0034703	0.00224614	2.64856	15	155	cation channel complex	CC
GO:0001227	0.00225005	2.64781	4	70	DNA-binding transcription repressor activity, RNA polymerase II-specific	MF
GO:0003729	0.00225735	2.6464	19	182	mRNA binding	MF
GO:1903320	0.00226568	2.6448	7	93	regulation of protein modification by small protein conjugation or removal	BP
GO:0071248	0.00235133	2.62869	5	78	cellular response to metal ion	BP
GO:1902850	0.00238093	2.62325	7	94	microtubule cytoskeleton organization involved in mitosis	BP
GO:0051960	0.00238914	2.62176	52	391	regulation of nervous system development	BP
GO:0015031	0.00241499	2.61708	83	588	protein transport	BP
GO:0004842	0.00242197	2.61583	17	166	ubiquitin-protein transferase activity	MF
GO:0030427	0.0024239	2.61548	7	92	site of polarized growth	CC
GO:0051707	0.00244285	2.6121	17	167	response to other organism	BP
GO:0006399	0.0025648	2.59095	13	139	tRNA metabolic process	BP
GO:0061630	0.00258372	2.58775	11	122	ubiquitin protein ligase activity	MF
GO:0060341	0.00260205	2.58468	56	416	regulation of cellular localization	BP
GO:0016020	0.00261025	2.58332	469	2803	membrane	CC
GO:0043195	0.00262649	2.58062	2	51	terminal bouton	CC
GO:0032880	0.00265823	2.57541	51	386	regulation of protein localization	BP
GO:1903322	0.00267634	2.57246	3	59	positive regulation of protein modification by small protein conjugation or removal	BP
GO:0016458	0.00268178	2.57158	3	58	gene silencing	BP
GO:0019941	0.00279243	2.55402	37	300	modification-dependent protein catabolic process	BP
GO:0099094	0.00293805	2.53194	7	93	ligand-gated cation channel activity	MF
GO:0015833	0.00293995	2.53166	85	597	peptide transport	BP
GO:0000381	0.00294852	2.5304	2	50	regulation of alternative mRNA splicing, via spliceosome	BP
GO:0015278	0.00295037	2.53012	2	51	calcium-release channel activity	MF
GO:0010769	0.00298791	2.52463	13	134	regulation of cell morphogenesis involved in differentiation	BP
GO:0035770	0.00299327	2.52385	11	120	ribonucleoprotein granule	CC
GO:0032446	0.00302536	2.51922	36	293	protein modification by small protein conjugation	BP
GO:0090575	0.00309385	2.5095	6	84	RNA polymerase II transcription regulator complex	CC
GO:0031334	0.00310632	2.50775	6	83	positive regulation of protein-containing complex assembly	BP
GO:0005219	0.00312713	2.50485	1	41	ryanodine-sensitive calcium-release channel activity	MF
GO:0050767	0.00315081	2.50158	45	343	regulation of neurogenesis	BP
GO:0005516	0.00315129	2.50151	12	126	calmodulin binding	MF
GO:0098794	0.00315336	2.50123	12	129	postsynapse	CC
GO:0007610	0.00319784	2.49514	43	335	behavior	BP
GO:0044309	0.00320613	2.49402	5	75	neuron spine	CC
GO:2000278	0.00320705	2.49389	2	49	regulation of DNA biosynthetic process	BP
GO:1904951	0.0032186	2.49233	14	141	positive regulation of establishment of protein localization	BP
GO:0005244	0.00322821	2.49104	10	115	voltage-gated ion channel activity	MF
GO:0022832	0.00322821	2.49104	10	115	voltage-gated channel activity	MF
GO:0007626	0.00323612	2.48998	8	98	locomotory behavior	BP
GO:0008033	0.00333844	2.47646	6	84	tRNA processing	BP
GO:0019001	0.00336552	2.47295	27	235	guanyl nucleotide binding	MF
GO:0032561	0.00336552	2.47295	27	235	guanyl ribonucleotide binding	MF
GO:0044815	0.00347344	2.45924	3	60	DNA packaging complex	CC
GO:0034655	0.00349988	2.45595	17	163	nucleobase-containing compound catabolic process	BP
GO:0019900	0.00366344	2.43611	36	287	kinase binding	MF
GO:0051168	0.00367339	2.43493	4	65	nuclear export	BP
GO:0033036	0.00368585	2.43346	137	899	macromolecule localization	BP
GO:0005856	0.00372679	2.42867	55	404	cytoskeleton	CC
GO:1900180	0.00374451	2.4266	4	65	regulation of protein localization to nucleus	BP
GO:0019787	0.00383958	2.41572	20	182	ubiquitin-like protein transferase activity	MF
GO:1990351	0.00387072	2.41221	26	226	transporter complex	CC
GO:0032970	0.00408131	2.3892	19	173	regulation of actin filament-based process	BP
GO:0050804	0.00410503	2.38668	24	207	modulation of chemical synaptic transmission	BP
GO:0043197	0.00422349	2.37433	5	73	dendritic spine	CC
GO:0051049	0.00426438	2.37014	104	704	regulation of transport	BP
GO:0001882	0.00429424	2.36711	27	232	nucleoside binding	MF
GO:0048468	0.00431835	2.36468	53	391	cell development	BP
GO:0048583	0.004488	2.34795	200	1263	regulation of response to stimulus	BP
GO:0003712	0.00451807	2.34505	25	211	transcription coregulator activity	MF
GO:0043393	0.00459495	2.33772	5	72	regulation of protein binding	BP
GO:0019901	0.00462502	2.33489	33	265	protein kinase binding	MF
GO:0005769	0.00469132	2.3287	9	102	early endosome	CC
GO:0016567	0.00469952	2.32795	33	268	protein ubiquitination	BP
GO:0034654	0.00470207	2.32771	47	357	nucleobase-containing compound biosynthetic process	BP
GO:0000922	0.00476508	2.32193	5	71	spindle pole	CC
GO:0098542	0.00484242	2.31494	10	111	defense response to other organism	BP
GO:0036464	0.00487926	2.31165	11	116	cytoplasmic ribonucleoprotein granule	CC
GO:0071826	0.00496235	2.30431	18	166	ribonucleoprotein complex subunit organization	BP
GO:0007154	0.00497831	2.30292	41	312	cell communication	BP
GO:0022411	0.00499953	2.30107	6	80	cellular component disassembly	BP
GO:0018205	0.00500581	2.30053	13	128	peptidyl-lysine modification	BP
GO:0051101	0.00501995	2.2993	2	45	regulation of DNA binding	BP
GO:0018394	0.00508998	2.29328	5	70	peptidyl-lysine acetylation	BP
GO:0022618	0.00511732	2.29096	17	159	ribonucleoprotein complex assembly	BP
GO:0031123	0.00512325	2.29045	4	64	RNA 3'-end processing	BP
GO:0044270	0.0051371	2.28928	19	173	cellular nitrogen compound catabolic process	BP
GO:0071241	0.00520636	2.28347	7	88	cellular response to inorganic substance	BP
GO:0043484	0.00535514	2.27123	8	95	regulation of RNA splicing	BP
GO:0019439	0.00566095	2.24711	19	172	aromatic compound catabolic process	BP
GO:0050657	0.00567074	2.24636	10	108	nucleic acid transport	BP
GO:0050658	0.00567074	2.24636	10	108	RNA transport	BP
GO:0051236	0.00567074	2.24636	10	108	establishment of RNA localization	BP
GO:0048609	0.00570287	2.24391	35	275	multicellular organismal reproductive process	BP
GO:0045202	0.00577606	2.23837	54	394	synapse	CC
GO:0043204	0.00581219	2.23566	8	94	perikaryon	CC
GO:0051100	0.0058478	2.23301	4	62	negative regulation of binding	BP
GO:0017145	0.00588328	2.23038	1	36	stem cell division	BP
GO:0042578	0.00590626	2.22869	22	193	phosphoric ester hydrolase activity	MF
GO:0000932	0.00597178	2.2239	3	54	P-body	CC
GO:0007507	0.00598178	2.22317	8	90	heart development	BP
GO:0050808	0.00605198	2.2181	9	98	synapse organization	BP
GO:0009952	0.00607931	2.21615	5	69	anterior/posterior pattern specification	BP
GO:0051247	0.00618741	2.20849	75	523	positive regulation of protein metabolic process	BP
GO:0007005	0.00619809	2.20774	14	137	mitochondrion organization	BP
GO:0010639	0.00625564	2.20373	23	194	negative regulation of organelle organization	BP
GO:0032204	0.00632029	2.19926	2	44	regulation of telomere maintenance	BP
GO:0051225	0.00632399	2.19901	2	45	spindle assembly	BP
GO:0031396	0.00639699	2.19402	7	85	regulation of protein ubiquitination	BP
GO:0051050	0.00646701	2.1893	47	349	positive regulation of transport	BP
GO:0007163	0.0065981	2.18058	8	92	establishment or maintenance of cell polarity	BP
GO:0000785	0.00660563	2.18009	26	213	chromatin	CC
GO:0008104	0.00666827	2.17599	136	880	protein localization	BP
GO:0006475	0.00669492	2.17425	5	68	internal protein amino acid acetylation	BP
GO:0018393	0.00669492	2.17425	5	68	internal peptidyl-lysine acetylation	BP
GO:0004674	0.00684036	2.16492	36	279	protein serine/threonine kinase activity	MF
GO:0005217	0.00685441	2.16403	5	71	intracellular ligand-gated ion channel activity	MF
GO:0006468	0.00688972	2.1618	58	415	protein phosphorylation	BP
GO:0021700	0.00689409	2.16152	8	92	developmental maturation	BP
GO:0016571	0.00706669	2.15078	3	51	histone methylation	BP
GO:0007517	0.00709219	2.14922	3	53	muscle organ development	BP
GO:0071005	0.007137	2.14648	2	45	U2-type precatalytic spliceosome	CC
GO:0007052	0.00715387	2.14546	3	53	mitotic spindle organization	BP
GO:0051641	0.0074771	2.12627	145	931	cellular localization	BP
GO:0022834	0.00759325	2.11957	13	129	ligand-gated channel activity	MF
GO:0045931	0.00759422	2.11952	12	119	positive regulation of mitotic cell cycle	BP
GO:0002237	0.00759708	2.11935	3	53	response to molecule of bacterial origin	BP
GO:0071214	0.00760577	2.11886	13	127	cellular response to abiotic stimulus	BP
GO:0051592	0.00762058	2.11801	5	69	response to calcium ion	BP
GO:0090305	0.00777051	2.10955	7	84	nucleic acid phosphodiester bond hydrolysis	BP
GO:0031398	0.00796955	2.09857	3	52	positive regulation of protein ubiquitination	BP
GO:0098793	0.00799076	2.09741	11	113	presynapse	CC
GO:0022412	0.00801127	2.0963	30	238	cellular process involved in reproduction in multicellular organism	BP
GO:0006352	0.00802336	2.09564	2	44	DNA-templated transcription, initiation	BP
GO:0071824	0.00803107	2.09523	7	81	protein-DNA complex subunit organization	BP
GO:0010389	0.00803621	2.09495	3	53	regulation of G2/M transition of mitotic cell cycle	BP
GO:0070201	0.00805957	2.09369	31	245	regulation of establishment of protein localization	BP
GO:0016197	0.00820945	2.08569	17	152	endosomal transport	BP
GO:0032956	0.00822433	2.0849	18	159	regulation of actin cytoskeleton organization	BP
GO:0005770	0.00828038	2.08195	5	68	late endosome	CC
GO:0060627	0.00831167	2.08031	28	227	regulation of vesicle-mediated transport	BP
GO:0006338	0.0083351	2.07909	4	57	chromatin remodeling	BP
GO:0044089	0.00835348	2.07813	28	224	positive regulation of cellular component biogenesis	BP
GO:0015276	0.00838243	2.07663	13	128	ligand-gated ion channel activity	MF
GO:0003725	0.00850486	2.07033	1	34	double-stranded RNA binding	MF
GO:0016050	0.00850553	2.0703	10	105	vesicle organization	BP
GO:0051302	0.00853761	2.06866	6	75	regulation of cell division	BP
GO:0006508	0.00858043	2.06649	71	496	proteolysis	BP
GO:0006405	0.0085951	2.06575	3	51	RNA export from nucleus	BP
GO:0002376	0.00865383	2.06279	47	345	immune system process	BP
GO:0016073	0.00878914	2.05605	1	34	snRNA metabolic process	BP
GO:0034765	0.00880304	2.05537	22	188	regulation of ion transmembrane transport	BP
GO:0016573	0.00885069	2.05302	5	66	histone acetylation	BP
GO:0048863	0.00893958	2.04868	1	33	stem cell differentiation	BP
GO:1905269	0.00900038	2.04574	4	58	positive regulation of chromatin organization	BP
GO:0007215	0.00922089	2.03523	1	34	glutamate receptor signaling pathway	BP
GO:0007093	0.00937135	2.0282	5	67	mitotic cell cycle checkpoint signaling	BP
GO:0044818	0.00937492	2.02803	1	34	mitotic G2/M transition checkpoint	BP
GO:1901361	0.00946128	2.02405	21	180	organic cyclic compound catabolic process	BP
GO:0046700	0.00954458	2.02024	20	173	heterocycle catabolic process	BP
GO:2000026	0.00956996	2.01909	108	707	regulation of multicellular organismal development	BP
GO:0042383	0.00960675	2.01742	6	74	sarcolemma	CC
GO:0009628	0.00980892	2.00838	68	473	response to abiotic stimulus	BP
GO:0000902	0.00994901	2.00222	10	102	cell morphogenesis	BP
GO:0032270	0.00996517	2.00152	71	490	positive regulation of cellular protein metabolic process	BP
GO:0031399	0.00999273	2.00032	79	536	regulation of protein modification process	BP
GO:0030001	0.0101104	1.99523	39	297	metal ion transport	BP
GO:0007528	0.01015	1.99353	1	32	neuromuscular junction development	BP
GO:0051222	0.0101754	1.99245	14	130	positive regulation of protein transport	BP
GO:0048763	0.0101832	1.99211	1	34	calcium-induced calcium release activity	MF
GO:1901796	0.0102016	1.99133	2	42	regulation of signal transduction by p53 class mediator	BP
GO:0034762	0.0102075	1.99108	23	193	regulation of transmembrane transport	BP
GO:0033017	0.0102981	1.98724	3	52	sarcoplasmic reticulum membrane	CC
GO:0051099	0.0103051	1.98695	4	58	positive regulation of binding	BP
GO:0001764	0.010331	1.98586	1	32	neuron migration	BP
GO:0012506	0.0107095	1.97023	26	210	vesicle membrane	CC
GO:0032386	0.0107436	1.96885	26	208	regulation of intracellular transport	BP
GO:0031058	0.0108118	1.9661	3	49	positive regulation of histone modification	BP
GO:0003002	0.0108297	1.96538	18	155	regionalization	BP
GO:1904029	0.0111091	1.95432	2	42	regulation of cyclin-dependent protein kinase activity	BP
GO:0007010	0.0111123	1.9542	67	460	cytoskeleton organization	BP
GO:0043161	0.011122	1.95382	20	172	proteasome-mediated ubiquitin-dependent protein catabolic process	BP
GO:0010941	0.0111633	1.95221	70	483	regulation of cell death	BP
GO:0051239	0.0112036	1.95064	165	1035	regulation of multicellular organismal process	BP
GO:0045664	0.0112619	1.94839	38	283	regulation of neuron differentiation	BP
GO:0010498	0.0113898	1.94348	22	185	proteasomal protein catabolic process	BP
GO:0008022	0.0114018	1.94303	11	107	protein C-terminus binding	MF
GO:0000278	0.0114564	1.94095	11	108	mitotic cell cycle	BP
GO:1902115	0.011457	1.94093	8	86	regulation of organelle assembly	BP
GO:0019897	0.0115194	1.93857	5	66	extrinsic component of plasma membrane	CC
GO:0019438	0.0115436	1.93766	55	394	aromatic compound biosynthetic process	BP
GO:0009653	0.0115572	1.93715	106	687	anatomical structure morphogenesis	BP
GO:0043113	0.0115605	1.93702	1	32	receptor clustering	BP
GO:0043254	0.0115813	1.93624	23	189	regulation of protein-containing complex assembly	BP
GO:0002764	0.0116847	1.93238	2	41	immune response-regulating signaling pathway	BP
GO:0003724	0.0117748	1.92905	4	56	RNA helicase activity	MF
GO:0043621	0.0118033	1.928	1	31	protein self-association	MF
GO:0008092	0.0118121	1.92767	72	487	cytoskeletal protein binding	MF
GO:0001650	0.0118401	1.92664	2	41	fibrillar center	CC
GO:0006457	0.0120726	1.9182	10	104	protein folding	BP
GO:0090087	0.0121103	1.91684	32	246	regulation of peptide transport	BP
GO:0051054	0.0122674	1.91125	9	94	positive regulation of DNA metabolic process	BP
GO:0003714	0.0123225	1.9093	7	79	transcription corepressor activity	MF
GO:0018022	0.0126224	1.89886	2	39	peptidyl-lysine methylation	BP
GO:0098889	0.0127318	1.89511	1	32	intrinsic component of presynaptic membrane	CC
GO:0005813	0.0127521	1.89442	29	227	centrosome	CC
GO:0071216	0.0128043	1.89264	2	41	cellular response to biotic stimulus	BP
GO:0004693	0.0128497	1.89111	2	42	cyclin-dependent protein serine/threonine kinase activity	MF
GO:0097472	0.0128497	1.89111	2	42	cyclin-dependent protein kinase activity	MF
GO:0042147	0.0129338	1.88827	2	40	retrograde transport, endosome to Golgi	BP
GO:0006915	0.0129947	1.88623	28	222	apoptotic process	BP
GO:0030426	0.0130278	1.88513	7	79	growth cone	CC
GO:1905368	0.0130455	1.88454	4	57	peptidase complex	CC
GO:0018130	0.013165	1.88058	56	398	heterocycle biosynthetic process	BP
GO:0004721	0.0132134	1.87899	11	109	phosphoprotein phosphatase activity	MF
GO:0032989	0.013273	1.87703	29	223	cellular component morphogenesis	BP
GO:0015631	0.0133958	1.87303	22	179	tubulin binding	MF
GO:0034062	0.0135047	1.86952	2	41	5'-3' RNA polymerase activity	MF
GO:0097747	0.0135047	1.86952	2	41	RNA polymerase activity	MF
GO:0099536	0.0136463	1.86498	17	147	synaptic signaling	BP
GO:0099537	0.0136463	1.86498	17	147	trans-synaptic signaling	BP
GO:0032496	0.0137653	1.86121	3	49	response to lipopolysaccharide	BP
GO:0005643	0.0139791	1.85452	2	39	nuclear pore	CC
GO:0000123	0.014016	1.85338	4	56	histone acetyltransferase complex	CC
GO:1902806	0.0141774	1.8484	4	55	regulation of cell cycle G1/S phase transition	BP
GO:0003678	0.0143781	1.8423	4	54	DNA helicase activity	MF
GO:1905369	0.0143998	1.84164	2	40	endopeptidase complex	CC
GO:0051223	0.0144019	1.84158	30	231	regulation of protein transport	BP
GO:0048814	0.0145379	1.8375	4	55	regulation of dendrite morphogenesis	BP
GO:0098562	0.0147376	1.83157	2	40	cytoplasmic side of membrane	CC
GO:1901362	0.0150025	1.82384	61	427	organic cyclic compound biosynthetic process	BP
GO:0044092	0.0150167	1.82342	34	257	negative regulation of molecular function	BP
GO:0019935	0.0151868	1.81853	2	40	cyclic-nucleotide-mediated signaling	BP
GO:0007276	0.0152022	1.81809	26	204	gamete generation	BP
GO:0048284	0.0152878	1.81566	4	56	organelle fusion	BP
GO:0007062	0.0154515	1.81103	1	30	sister chromatid cohesion	BP
GO:0003727	0.0154711	1.81048	4	56	single-stranded RNA binding	MF
GO:0090257	0.0155401	1.80855	8	85	regulation of muscle system process	BP
GO:0097526	0.0156396	1.80578	1	31	spliceosomal tri-snRNP complex	CC
GO:1904356	0.015916	1.79817	1	30	regulation of telomere maintenance via telomere lengthening	BP
GO:1902750	0.0159892	1.79617	2	40	negative regulation of cell cycle G2/M phase transition	BP
GO:0022898	0.0160806	1.7937	9	93	regulation of transmembrane transporter activity	BP
GO:0022604	0.01627	1.78861	25	196	regulation of cell morphogenesis	BP
GO:0032465	0.0163086	1.78758	4	55	regulation of cytokinesis	BP
GO:1902749	0.0164121	1.78484	4	56	regulation of cell cycle G2/M phase transition	BP
GO:0034728	0.0165554	1.78106	4	53	nucleosome organization	BP
GO:0009790	0.0166111	1.7796	17	146	embryo development	BP
GO:0000502	0.0167571	1.7758	2	39	proteasome complex	CC
GO:0007423	0.0168164	1.77427	10	97	sensory organ development	BP
GO:0030659	0.016825	1.77405	25	198	cytoplasmic vesicle membrane	CC
GO:1903827	0.0168972	1.77219	35	260	regulation of cellular protein localization	BP
GO:0016407	0.017011	1.76927	3	47	acetyltransferase activity	MF
GO:0009966	0.0171997	1.76448	148	930	regulation of signal transduction	BP
GO:0031401	0.0172493	1.76323	49	347	positive regulation of protein modification process	BP
GO:0043067	0.0172629	1.76289	62	428	regulation of programmed cell death	BP
GO:0046822	0.017325	1.76133	6	69	regulation of nucleocytoplasmic transport	BP
GO:0009617	0.0174281	1.75875	9	93	response to bacterium	BP
GO:0030534	0.0175622	1.75542	9	91	adult behavior	BP
GO:0031248	0.0178427	1.74854	5	62	protein acetyltransferase complex	CC
GO:1902493	0.0178427	1.74854	5	62	acetyltransferase complex	CC
GO:0048103	0.0178566	1.7482	1	30	somatic stem cell division	BP
GO:0044774	0.0180216	1.74421	3	47	mitotic DNA integrity checkpoint signaling	BP
GO:0007267	0.0181979	1.73998	27	208	cell-cell signaling	BP
GO:0002039	0.0182542	1.73864	1	29	p53 binding	MF
GO:2001251	0.0184217	1.73467	7	75	negative regulation of chromosome organization	BP
GO:0031410	0.0184275	1.73453	86	569	cytoplasmic vesicle	CC
GO:0010972	0.0186259	1.72988	2	39	negative regulation of G2/M transition of mitotic cell cycle	BP
GO:0022843	0.0186513	1.72929	8	85	voltage-gated cation channel activity	MF
GO:0055037	0.0190953	1.71907	6	69	recycling endosome	CC
GO:0099604	0.0191571	1.71767	5	63	ligand-gated calcium channel activity	MF
GO:0014074	0.0193768	1.71272	6	70	response to purine-containing compound	BP
GO:0034249	0.0194277	1.71158	8	83	negative regulation of cellular amide metabolic process	BP
GO:1903313	0.0194326	1.71147	2	38	positive regulation of mRNA metabolic process	BP
GO:0061061	0.0194407	1.71129	6	69	muscle structure development	BP
GO:0030258	0.0194553	1.71096	6	69	lipid modification	BP
GO:0003697	0.0194709	1.71061	6	69	single-stranded DNA binding	MF
GO:0001578	0.0195647	1.70853	4	53	microtubule bundle formation	BP
GO:0044419	0.0195974	1.7078	17	145	biological process involved in interspecies interaction between organisms	BP
GO:0010821	0.0198314	1.70265	7	76	regulation of mitochondrion organization	BP
GO:0032412	0.0198732	1.70173	9	91	regulation of ion transmembrane transporter activity	BP
GO:0030424	0.0200051	1.69886	23	179	axon	CC
GO:0034968	0.0200349	1.69821	2	36	histone lysine methylation	BP
GO:0005739	0.0201404	1.69593	77	522	mitochondrion	CC
GO:0042981	0.0202275	1.69406	61	419	regulation of apoptotic process	BP
GO:2001020	0.0205812	1.68653	9	89	regulation of response to DNA damage stimulus	BP
GO:0007032	0.0206422	1.68524	1	29	endosome organization	BP
GO:0032589	0.0209145	1.67955	2	38	neuron projection membrane	CC
GO:0001756	0.0209158	1.67953	1	28	somitogenesis	BP
GO:0030880	0.0211209	1.67529	3	46	RNA polymerase complex	CC
GO:0033135	0.0211227	1.67525	2	37	regulation of peptidyl-serine phosphorylation	BP
GO:0000079	0.0211413	1.67487	2	38	regulation of cyclin-dependent protein serine/threonine kinase activity	BP
GO:0051289	0.0212848	1.67193	2	38	protein homotetramerization	BP
GO:0019932	0.0214195	1.66919	11	104	second-messenger-mediated signaling	BP
GO:0007268	0.0215202	1.66715	17	142	chemical synaptic transmission	BP
GO:0098916	0.0215202	1.66715	17	142	anterograde trans-synaptic signaling	BP
GO:0008047	0.0216147	1.66525	25	194	enzyme activator activity	MF
GO:0042325	0.0216787	1.66397	65	438	regulation of phosphorylation	BP
GO:0043523	0.0217351	1.66284	7	76	regulation of neuron apoptotic process	BP
GO:0046540	0.0217796	1.66195	1	29	U4/U6 x U5 tri-snRNP complex	CC
GO:0051338	0.0218497	1.66056	39	282	regulation of transferase activity	BP
GO:0032269	0.0219537	1.65849	42	299	negative regulation of cellular protein metabolic process	BP
GO:0051640	0.0220846	1.65591	29	218	organelle localization	BP
GO:0046873	0.022298	1.65173	40	291	metal ion transmembrane transporter activity	MF
GO:0034705	0.0225149	1.64753	3	46	potassium channel complex	CC
GO:0002757	0.0226299	1.64532	2	37	immune response-activating signal transduction	BP
GO:0008234	0.0227481	1.64306	8	82	cysteine-type peptidase activity	MF
GO:0048259	0.0228185	1.64171	5	61	regulation of receptor-mediated endocytosis	BP
GO:0035249	0.0230262	1.63778	1	28	synaptic transmission, glutamatergic	BP
GO:0030100	0.0231486	1.63548	14	124	regulation of endocytosis	BP
GO:0048232	0.0232868	1.63289	18	148	male gamete generation	BP
GO:0140297	0.0233057	1.63254	4	53	DNA-binding transcription factor binding	MF
GO:0051028	0.0235313	1.62835	9	88	mRNA transport	BP
GO:0051962	0.0235864	1.62734	29	216	positive regulation of nervous system development	BP
GO:0043967	0.0237019	1.62522	2	36	histone H4 acetylation	BP
GO:0018209	0.0237829	1.62373	14	122	peptidyl-serine modification	BP
GO:0042393	0.0238952	1.62169	15	125	histone binding	MF
GO:0034661	0.0239036	1.62154	1	28	ncRNA catabolic process	BP
GO:0030010	0.0240956	1.61806	3	44	establishment of cell polarity	BP
GO:0051053	0.0241261	1.61751	6	66	negative regulation of DNA metabolic process	BP
GO:0000725	0.0242195	1.61584	5	59	recombinational repair	BP
GO:0034504	0.0244127	1.61238	4	51	protein localization to nucleus	BP
GO:0009792	0.0244716	1.61134	17	142	embryo development ending in birth or egg hatching	BP
GO:0010647	0.0245022	1.6108	80	525	positive regulation of cell communication	BP
GO:0071482	0.0245058	1.61073	3	44	cellular response to light stimulus	BP
GO:0021987	0.0245135	1.6106	2	36	cerebral cortex development	BP
GO:0008353	0.0247117	1.6071	1	29	RNA polymerase II CTD heptapeptide repeat kinase activity	MF
GO:2000573	0.0247131	1.60707	1	28	positive regulation of DNA biosynthetic process	BP
GO:0016773	0.0248057	1.60545	72	478	phosphotransferase activity, alcohol group as acceptor	MF
GO:0030163	0.024872	1.60429	31	233	protein catabolic process	BP
GO:0006937	0.0250018	1.60203	3	44	regulation of muscle contraction	BP
GO:0007166	0.0252046	1.59852	81	528	cell surface receptor signaling pathway	BP
GO:0007283	0.0254548	1.59423	18	147	spermatogenesis	BP
GO:0006378	0.0255614	1.59242	1	28	mRNA polyadenylation	BP
GO:0043631	0.0255614	1.59242	1	28	RNA polyadenylation	BP
GO:0034704	0.0257629	1.589	6	68	calcium channel complex	CC
GO:0002768	0.0257912	1.58853	2	36	immune response-regulating cell surface receptor signaling pathway	BP
GO:0023056	0.0258007	1.58837	80	524	positive regulation of signaling	BP
GO:0099023	0.0259023	1.58666	3	43	vesicle tethering complex	CC
GO:0050770	0.0259075	1.58657	8	80	regulation of axonogenesis	BP
GO:0015630	0.0259399	1.58603	7	73	microtubule cytoskeleton	CC
GO:0046824	0.0261982	1.58173	2	35	positive regulation of nucleocytoplasmic transport	BP
GO:0051020	0.0262231	1.58132	19	151	GTPase binding	MF
GO:0000018	0.0268232	1.57149	3	43	regulation of DNA recombination	BP
GO:0009314	0.0269268	1.56982	26	197	response to radiation	BP
GO:0010959	0.0270031	1.56859	13	115	regulation of metal ion transport	BP
GO:0010038	0.0271166	1.56676	17	142	response to metal ion	BP
GO:0032409	0.0271669	1.56596	10	95	regulation of transporter activity	BP
GO:0060359	0.0274294	1.56178	3	44	response to ammonium ion	BP
GO:0000724	0.027471	1.56113	5	58	double-strand break repair via homologous recombination	BP
GO:0098685	0.0274832	1.56093	2	36	Schaffer collateral - CA1 synapse	CC
GO:2000045	0.0275228	1.56031	4	50	regulation of G1/S transition of mitotic cell cycle	BP
GO:0106310	0.027532	1.56016	39	277	protein serine kinase activity	MF
GO:0001932	0.0275622	1.55969	56	381	regulation of protein phosphorylation	BP
GO:0101005	0.0277207	1.5572	4	51	deubiquitinase activity	MF
GO:0050953	0.0280794	1.55161	7	73	sensory perception of light stimulus	BP
GO:0051495	0.0281852	1.54998	8	79	positive regulation of cytoskeleton organization	BP
GO:0048167	0.0285811	1.54392	7	72	regulation of synaptic plasticity	BP
GO:2001257	0.0287951	1.54068	5	59	regulation of cation channel activity	BP
GO:0003899	0.0288369	1.54005	2	36	DNA-directed 5'-3' RNA polymerase activity	MF
GO:0099531	0.0288659	1.53961	4	51	presynaptic process involved in chemical synaptic transmission	BP
GO:0001708	0.0291756	1.53498	4	51	cell fate specification	BP
GO:1903008	0.0293034	1.53308	1	27	organelle disassembly	BP
GO:0001709	0.0294447	1.53099	3	42	cell fate determination	BP
GO:0003012	0.0294726	1.53058	10	94	muscle system process	BP
GO:0009894	0.0295479	1.52947	49	336	regulation of catabolic process	BP
GO:0042742	0.0296926	1.52735	6	67	defense response to bacterium	BP
GO:0022839	0.0297879	1.52596	1	27	ion gated channel activity	MF
GO:0031594	0.0299578	1.52349	5	56	neuromuscular junction	CC
GO:0061178	0.0302126	1.51981	1	27	regulation of insulin secretion involved in cellular response to glucose stimulus	BP
GO:0023052	0.0303151	1.51834	32	232	signaling	BP
GO:0031175	0.030496	1.51576	8	79	neuron projection development	BP
GO:0003015	0.0305614	1.51483	2	36	heart process	BP
GO:0050000	0.0305938	1.51437	1	27	chromosome localization	BP
GO:0045862	0.031015	1.50843	13	113	positive regulation of proteolysis	BP
GO:0097708	0.0314712	1.50209	89	575	intracellular vesicle	CC
GO:0007601	0.0315105	1.50154	7	72	visual perception	BP
GO:0004843	0.0315267	1.50132	4	50	thiol-dependent deubiquitinase	MF
GO:0040020	0.0316215	1.50002	1	27	regulation of meiotic nuclear division	BP
GO:0046649	0.0317638	1.49807	9	85	lymphocyte activation	BP
GO:1902562	0.0319495	1.49554	1	26	H4 histone acetyltransferase complex	CC
GO:1903046	0.0319605	1.49539	12	106	meiotic cell cycle process	BP
GO:0012501	0.0319792	1.49513	35	253	programmed cell death	BP
GO:0051785	0.0321422	1.49292	7	72	positive regulation of nuclear division	BP
GO:0070507	0.0322355	1.49167	10	90	regulation of microtubule cytoskeleton organization	BP
GO:0035418	0.032367	1.4899	1	26	protein localization to synapse	BP
GO:0000428	0.0325416	1.48756	3	43	DNA-directed RNA polymerase complex	CC
GO:0006886	0.032834	1.48368	51	349	intracellular protein transport	BP
GO:0051092	0.0328347	1.48367	1	26	positive regulation of NF-kappaB transcription factor activity	BP
GO:0008238	0.0330379	1.48099	5	58	exopeptidase activity	MF
GO:0005272	0.0331352	1.47971	4	50	sodium channel activity	MF
GO:0002793	0.0333158	1.47735	6	64	positive regulation of peptide secretion	BP
GO:0002682	0.0333952	1.47632	52	354	regulation of immune system process	BP
GO:0006887	0.0334168	1.47603	8	78	exocytosis	BP
GO:1903533	0.033442	1.47571	8	78	regulation of protein targeting	BP
GO:0055038	0.0334523	1.47557	2	35	recycling endosome membrane	CC
GO:0043235	0.0338889	1.46994	12	105	receptor complex	CC
GO:0048156	0.0341243	1.46694	1	26	tau protein binding	MF
GO:0030177	0.0341608	1.46647	5	57	positive regulation of Wnt signaling pathway	BP
GO:0044764	0.0343078	1.46461	14	119	multi-organism cellular process	BP
GO:0046907	0.0343544	1.46402	95	605	intracellular transport	BP
GO:0035556	0.0344934	1.46226	80	516	intracellular signal transduction	BP
GO:0045211	0.0347322	1.45927	9	85	postsynaptic membrane	CC
GO:0048872	0.03474	1.45917	4	49	homeostasis of number of cells	BP
GO:0042803	0.0347672	1.45883	33	239	protein homodimerization activity	MF
GO:1990391	0.0348361	1.45797	1	25	DNA repair complex	CC
GO:0048584	0.0348937	1.45725	95	606	positive regulation of response to stimulus	BP
GO:0009581	0.034941	1.45666	7	71	detection of external stimulus	BP
GO:0009582	0.034941	1.45666	7	71	detection of abiotic stimulus	BP
GO:0099503	0.035163	1.45391	15	126	secretory vesicle	CC
GO:1901216	0.0353471	1.45165	3	42	positive regulation of neuron death	BP
GO:0044839	0.0353911	1.45111	3	43	cell cycle G2/M phase transition	BP
GO:0008277	0.0353919	1.4511	3	43	regulation of G protein-coupled receptor signaling pathway	BP
GO:0016192	0.0353986	1.45101	73	475	vesicle-mediated transport	BP
GO:0006812	0.035625	1.44824	60	406	cation transport	BP
GO:0032092	0.035667	1.44773	2	34	positive regulation of protein binding	BP
GO:0051303	0.0360155	1.44351	1	26	establishment of chromosome localization	BP
GO:0010977	0.0361367	1.44205	5	56	negative regulation of neuron projection development	BP
GO:0051170	0.0365602	1.43699	3	41	import into nucleus	BP
GO:0044773	0.0365731	1.43684	3	42	mitotic DNA damage checkpoint signaling	BP
GO:0090174	0.0366301	1.43616	2	34	organelle membrane fusion	BP
GO:0042221	0.0366693	1.4357	143	884	response to chemical	BP
GO:0032940	0.0368282	1.43382	16	131	secretion by cell	BP
GO:0048168	0.0369672	1.43218	2	33	regulation of neuronal synaptic plasticity	BP
GO:0046777	0.0369985	1.43182	10	90	protein autophosphorylation	BP
GO:0071478	0.0370192	1.43157	7	70	cellular response to radiation	BP
GO:0051248	0.0371667	1.42985	48	326	negative regulation of protein metabolic process	BP
GO:0048786	0.0372021	1.42943	1	25	presynaptic active zone	CC
GO:0008219	0.0372474	1.4289	37	263	cell death	BP
GO:0070727	0.0374098	1.42702	69	452	cellular macromolecule localization	BP
GO:0030133	0.0375095	1.42586	12	105	transport vesicle	CC
GO:0016574	0.0377165	1.42347	1	25	histone ubiquitination	BP
GO:0008284	0.037851	1.42192	31	225	positive regulation of cell population proliferation	BP
GO:0006796	0.0379448	1.42085	145	898	phosphate-containing compound metabolic process	BP
GO:0097190	0.0380328	1.41984	6	63	apoptotic signaling pathway	BP
GO:0045666	0.0380457	1.41969	20	154	positive regulation of neuron differentiation	BP
GO:0071219	0.0381435	1.41858	2	34	cellular response to molecule of bacterial origin	BP
GO:0019783	0.0382613	1.41724	5	56	ubiquitin-like protein-specific protease activity	MF
GO:0002200	0.0383143	1.41664	1	25	somatic diversification of immune receptors	BP
GO:0051093	0.0384867	1.41469	48	326	negative regulation of developmental process	BP
GO:0051283	0.0385228	1.41428	4	50	negative regulation of sequestering of calcium ion	BP
GO:0016363	0.0385335	1.41416	4	48	nuclear matrix	CC
GO:1902803	0.0385865	1.41356	4	48	regulation of synaptic vesicle transport	BP
GO:0051606	0.0389148	1.40989	10	91	detection of stimulus	BP
GO:0032206	0.0389855	1.4091	1	25	positive regulation of telomere maintenance	BP
GO:0060429	0.0392432	1.40624	11	97	epithelium development	BP
GO:0031430	0.039398	1.40453	1	24	M band	CC
GO:0031267	0.039433	1.40414	17	133	small GTPase binding	MF
GO:0000904	0.0399075	1.39895	6	62	cell morphogenesis involved in differentiation	BP
GO:1901214	0.0399097	1.39892	13	111	regulation of neuron death	BP
GO:0090501	0.0400996	1.39686	5	56	RNA phosphodiester bond hydrolysis	BP
GO:0045165	0.0402809	1.3949	10	91	cell fate commitment	BP
GO:2000736	0.0403758	1.39388	2	33	regulation of stem cell differentiation	BP
GO:0010720	0.0405618	1.39188	32	226	positive regulation of cell development	BP
GO:0008076	0.0405657	1.39184	2	34	voltage-gated potassium channel complex	CC
GO:0007272	0.0407061	1.39034	1	24	ensheathment of neurons	BP
GO:0008366	0.0407061	1.39034	1	24	axon ensheathment	BP
GO:0071007	0.0410092	1.38712	1	25	U2-type catalytic step 2 spliceosome	CC
GO:0010771	0.0410385	1.38681	2	33	negative regulation of cell morphogenesis involved in differentiation	BP
GO:0035282	0.0413059	1.38399	3	40	segmentation	BP
GO:0033157	0.0413085	1.38396	16	129	regulation of intracellular protein transport	BP
GO:0003684	0.0413172	1.38387	3	41	damaged DNA binding	MF
GO:0050685	0.041519	1.38175	1	25	positive regulation of mRNA processing	BP
GO:0036445	0.0418037	1.37879	1	25	neuronal stem cell division	BP
GO:0031647	0.0418068	1.37875	16	129	regulation of protein stability	BP
GO:0007568	0.0420027	1.37672	7	70	aging	BP
GO:0051259	0.0420553	1.37618	15	123	protein complex oligomerization	BP
GO:0031345	0.0423283	1.37337	7	69	negative regulation of cell projection organization	BP
GO:0051347	0.0424264	1.37236	25	186	positive regulation of transferase activity	BP
GO:0007204	0.042499	1.37162	11	98	positive regulation of cytosolic calcium ion concentration	BP
GO:0006906	0.0425605	1.37099	2	33	vesicle fusion	BP
GO:0034613	0.0425784	1.37081	68	443	cellular protein localization	BP
GO:0099738	0.0427279	1.36929	3	40	cell cortex region	CC
GO:0051282	0.0427968	1.36859	7	70	regulation of sequestering of calcium ion	BP
GO:0030017	0.0431878	1.36464	1	24	sarcomere	CC
GO:0043392	0.043514	1.36137	1	24	negative regulation of DNA binding	BP
GO:0042327	0.0436193	1.36032	40	277	positive regulation of phosphorylation	BP
GO:0051149	0.0436402	1.36011	2	32	positive regulation of muscle cell differentiation	BP
GO:0043966	0.0437979	1.35855	2	32	histone H3 acetylation	BP
GO:0032886	0.0440051	1.3565	14	113	regulation of microtubule-based process	BP
GO:0009896	0.0441273	1.35529	22	165	positive regulation of catabolic process	BP
GO:0018105	0.0441396	1.35517	14	115	peptidyl-serine phosphorylation	BP
GO:0010975	0.0441409	1.35516	32	225	regulation of neuron projection development	BP
GO:0031329	0.0445806	1.35085	39	268	regulation of cellular catabolic process	BP
GO:0048146	0.0446556	1.35012	1	24	positive regulation of fibroblast proliferation	BP
GO:0004177	0.0447759	1.34896	3	41	aminopeptidase activity	MF
GO:0051928	0.0449925	1.34686	3	40	positive regulation of calcium ion transport	BP
GO:2000242	0.0450952	1.34587	1	25	negative regulation of reproductive process	BP
GO:0030162	0.0452025	1.34484	27	198	regulation of proteolysis	BP
GO:0032388	0.0452829	1.34407	13	107	positive regulation of intracellular transport	BP
GO:0045471	0.0453598	1.34333	2	33	response to ethanol	BP
GO:0042461	0.0455408	1.3416	1	24	photoreceptor cell development	BP
GO:0042462	0.0455408	1.3416	1	24	eye photoreceptor cell development	BP
GO:0050714	0.0456191	1.34085	5	54	positive regulation of protein secretion	BP
GO:0009058	0.0460718	1.33656	167	1028	biosynthetic process	BP
GO:0008094	0.0460921	1.33637	4	46	ATP-dependent activity, acting on DNA	MF
GO:0032210	0.0461204	1.33611	1	24	regulation of telomere maintenance via telomerase	BP
GO:0055080	0.0461737	1.3356	40	279	cation homeostasis	BP
GO:0005886	0.0462352	1.33503	226	1344	plasma membrane	CC
GO:0070382	0.0463385	1.33406	7	69	exocytic vesicle	CC
GO:0005262	0.0468487	1.3293	14	116	calcium channel activity	MF
GO:0008066	0.0468774	1.32904	2	33	glutamate receptor activity	MF
GO:0046887	0.04692	1.32864	4	48	positive regulation of hormone secretion	BP
GO:0070603	0.046965	1.32823	5	53	SWI/SNF superfamily-type complex	CC
GO:0099003	0.0471174	1.32682	6	60	vesicle-mediated transport in synapse	BP
GO:0022406	0.0472268	1.32581	2	32	membrane docking	BP
GO:0007611	0.0477966	1.3206	18	140	learning or memory	BP
GO:0070006	0.0477978	1.32059	2	33	metalloaminopeptidase activity	MF
GO:0060047	0.0479414	1.31929	2	33	heart contraction	BP
GO:0010721	0.0479602	1.31912	17	134	negative regulation of cell development	BP
GO:0051924	0.0483132	1.31593	8	75	regulation of calcium ion transport	BP
GO:0048663	0.0484574	1.31464	1	24	neuron fate commitment	BP
GO:1900182	0.0486364	1.31304	2	31	positive regulation of protein localization to nucleus	BP
GO:0035107	0.0486486	1.31293	7	66	appendage morphogenesis	BP
GO:0002429	0.0487138	1.31235	2	32	immune response-activating cell surface receptor signaling pathway	BP
GO:0018212	0.0487295	1.31221	2	32	peptidyl-tyrosine modification	BP
GO:0045087	0.0487761	1.31179	13	109	innate immune response	BP
GO:0046488	0.0488265	1.31134	7	68	phosphatidylinositol metabolic process	BP
GO:0007416	0.0489786	1.30999	2	32	synapse assembly	BP
GO:0055029	0.0491097	1.30883	3	40	nuclear DNA-directed RNA polymerase complex	CC
GO:0048488	0.0492256	1.30781	1	23	synaptic vesicle endocytosis	BP
GO:2001021	0.0498721	1.30214	3	39	negative regulation of response to DNA damage stimulus	BP
GO:0051209	0.0498729	1.30214	4	48	release of sequestered calcium ion into cytosol	BP
