# Supplementary material for: Transcriptomic analysis of subarachnoid cysts of Taenia solium reveals mechanisms for uncontrolled proliferation and adaptations to the microenvironment
Source: Sci Rep. 2024 May 23;14:11833. doi: 10.1038/s41598-024-61973-9 (PMC11116493; doi:10.1038/s41598-024-61973-9)
Supplement: Supplementary file 5 — Supplementary Information 5. [file 41598_2024_61973_MOESM5_ESM.xlsx]

## Sheet: Primers
Gene	Gene_id	Forward primer	Reverse primer	Amplicon size (pb)
Collagen IV	TsM_000925000	5'-AGCAACAACAGAGCCACTAC-3'	5'-CGTTGGAGCTTCGCAGATAA-3'	91
Long chain fatty acid coa ligase 5	TsM_000751900	5'-TTGGGTTCGGGCCTTAATAC-3'	5'-CGCCCATTCAACGCAATTAG-3'	87
CD36	TsM_000162100	5'-GTCTATCCCACCGACAAATACC-3'	5'-GAAGAAGGGAAGGGAGATGAATAG-3'	108
EGFR	TsM_000399900	5'-CGTACACAAGTGGCTACCTAAG-3'	5'-TCATACAGAGAGCCAGCAAAC-3'	102
TGF beta receptor type 1a	TsM_000502400	5'-GTAGCCAACTCCTTCTCTTTGT-3'	5'-TCTCCCAATACCACCACTCT-3'	103
TGF beta receptor type 1b	TsM_000081300	5'-CTGATGGCCAGTTCCTCTATTT-3'	5'-ACCGTAGAACCACCGATAGA-3'	113
E2F4	TsM_000874400	5'-TTCAGGAAGATCTCGACAATGAG-3'	5'-GGGCACGAATTACTACCAGAG-3'	96

## Sheet: Antibodies
Target	Antibody						Dilution
Phospho-Akt	Phospho-Akt (Ser473) (D9E) XP® Rabbit mAb (Cell Signaling; #4060)						1/500
Phospho-SMAD2	Phospho-SMAD2 (Ser465/Ser467) (E8F3R) Rabbit mAb (Cell Signaling; #18338)						1/500
CD36	CD36 polyclonal antibody (ThermoFIsher Scientific; # PA1-16813)						1/50
